# Supplementary material for: Investigating the application of IoT mobile app and healthcare services for diabetic elderly: A systematic review
Source: PLoS One. 2025 Apr 15;20(4):e0321090. doi: 10.1371/journal.pone.0321090 (PMC11999127; doi:10.1371/journal.pone.0321090)
Supplement: S1 File — (ZIP) [file pone.0321090.s001.zip]

Archive with 4 entries (3 files):
- S1 File/
- S1 File/1-PRISMA checklist-18- sep-2024.docx
- S1 File/2-Detailed inclusion and exclusion criteria.docx
- S1 File/3-Literature search syntax.docx
