# Supplementary material for: Investigating the application of IoT mobile app and healthcare services for diabetic elderly: A systematic review
Source: PLoS One. 2025 Apr 15;20(4):e0321090. doi: 10.1371/journal.pone.0321090 (PMC11999127; doi:10.1371/journal.pone.0321090)
Supplement: S2 File — (ZIP) [file pone.0321090.s002.zip]

Archive with 4 entries (4 files):
- 4-Table of Studies Identified and Excluded from Analysis.xlsx
- 5-Data Extraction Table from Primary Sources.xlsx
- 6-CASP-reporting quality assessment.xlsx
- 7-Cochrance RoB1-risk of bias assessment.xlsx
