# Supplementary material for: Investigating the application of IoT mobile app and healthcare services for diabetic elderly: A systematic review
Source: PLoS One. 2025 Apr 15;20(4):e0321090. doi: 10.1371/journal.pone.0321090 (PMC11999127; doi:10.1371/journal.pone.0321090)
Supplement: S2 File — (ZIP) [file pone.0321090.s002.zip › 4-Table of Studies Identified and Excluded from Analysis.xlsx]

## Sheet: Sheet1
title	years	author	abstract	publish	doi	exclude or include	exclude reason(s)		Inclusion Criteria	Exclusion Criteria
'Join us on our journey': exploring the experiences of children and young people with type 1 diabetes and their parents	2014	Kime, N	This paper focuses on children and young people with type 1 diabetes and on their parents, and their experiences of diabetes care provision. Nine acute hospitals in the Yorkshire and the Humber region, UK, were recruited to participate in a qualitative research study. Children and young people with type 1 diabetes, aged 6-25, and their parents (approximately 250 participants), took part in talkin…	PRACTICAL DIABETES	10.1002/pdi.1823	exclude	title did not meet inclusion criteria (a): this reasarch focus on young people, not elderly.		(a) Articles include healthcare mobile applications as technology for diabetic elderly;	(a) IoT mobile application but not healthcare application for diabetic elderly;
Social representation and practices related to dementia in Hai District of Tanzania	2014	Mushi, D; Rongai, A; Paddick, SM; Dotchin, C; Mtuya, C; Walker, R	Background: With the increasing number of people surviving into old age in Africa, dementia is becoming an important public health problem. Understanding the social dynamics of dementia in resource-poor settings is critical for developing effective interventions. We explored the socio-cultural beliefs surrounding dementia and the life experience of people with dementia (PWD) and their caregivers …	BMC PUBLIC HEALTH	10.1186/1471-2458-14-260	exclude	title and topic did not meet inclusion criteria (a): this reasarch focus on people with dementia, not diabetic elderly.		(b) Articles focus on diabetic elderly’s healthcare;	(b) Mobile application does not focus on healthcare;
Singular profile of diabetics	2014	A. Ait-Younes; F. Blanchard; B. Delemer; M. Herbin	The therapeutic monitoring of patients at home produces a mass of data that requires new methods for analyzing and processing. The main challenge of medical data processing is the management of high intra-subject and inter-subject variabilities. The need for specific dashboards for both the patient and the group of patients with similar therapeutic behaviors is another difficulty. This paper desc…	2014 14th International Conference on Innovations for Community Services (I4CS)	10.1109/I4CS.2014.6860560	include			(c) Access to the full articles.	(c) Healthcare mobile application design not for diabetic elderly;
User-centered design of a web-based self-management site for individuals with type 2 diabetes - Providing a sense of control and community	2014	Yu C.H.; Parsons J.A.; Hall S.; Newton D.; Jovicic A.; Lottridge D.; Shah B.R.; Straus S.E.	Background: To design and test a web-based self-management tool for patients with type 2 diabetes for its usability and feasibility.; Methods. An evidence-based, theory-driven website was created for patients with type 2 diabetes. Twenty-three patients with type 2 diabetes aged ≥ 25 years were recruited from 2 diabetes care centers in Toronto, Canada. We employed focus group methodology to assess…	BMC Medical Informatics and Decision Making	10.1186/1472-6947-14-60	exclude	abstract and research participants did not meet inclusion criteria (a) and (b): this research focus on 25 and above years old diabetic people, not specific for diabetic elderly and their needs.			(d) Inaccessibility to full-text articles.
Assessment of psychosocial problems in children with type 1 diabetes and their families: the added value of using standardised questionnaires in addition to clinical estimations of nurses and paediatricians	2015	Boogerd, EA; Damhuis, AMA; van Alfen-van der Velden, JAEM; Steeghs, MCCH; Noordam, C; Verhaak, CM; Vermaes, IPR	Aims and objectives. To investigate the assessment of psychosocial problems in children with type 1 diabetes by means of clinical estimations made by nurses and paediatricians and by using standardised questionnaires. Background. Although children with type 1 diabetes and their parents show increased risk for psychosocial problems, standardised assessment of these problems lacks in diabetes care.…	JOURNAL OF CLINICAL NURSING	10.1111/jocn.12789	exclude	title did not meet inclusion criteria (a): this reasarch focus on child with type 1 diabete, not related to elderly.
Does it matter who organises your health care?	2015	Dawda P.; McRae I.S.; Yen L.; Islam M.M.; Bagheri N.; Jowsey T.; Banfield M.; Parkinson A.	Background: As the prevalence of long-term and multimorbid conditions is increasing, patients increasingly require consultations with multiple health care professionals and coordination of their care needs.Methods: This study is based on a 2011 survey of older Australians which draws on sub-populations of people with diabetes aged 50 years or over, people withchronic obstructive pulmonary disease…	International Journal of Integrated Care	10.5334/ijic.1598	exclude	topic and research did not meet inclusion criteria (a) and (b): this research did not study on IoT application for diabetic elderly, but it only focus on diabetic elderly's health care related issues.
Diabetes in older people: new insights and remaining challenges	2015	Alan Sinclair, Trisha Dunning, Leocadio Rodriguez-Mañas	Diabetes in ageing communities imposes a substantial personal and public health burden by virtue of its high prevalence, its capacity to cause disabling vascular complications, the emergence of new non-vascular complications, and the effects of frailty. In this Review, we examine the current state of knowledge about diabetes in older people (aged ≥75 years) and discuss how recognition of the effe…	The Lancet Diabetes & Endocrinology	10.1016/S2213-8587(14)70176-7	include
Evolution of paraclinical monitoring of treated type 2 diabetic patients between 2008 and 2011	2015	Casanova, L; Roses, F; Carrier, H; Gentile, G; Verger, P	Introduction. The national ENTRED study, conducted between 2001 and 2007, highlighted the improvement in the monitoring of patients receiving treatment for type 2 diabetes mellitus. The objective of our study was to assess the persistence of this improvement from 2008 to 2011 and to determine whether it was associated with an increase in health care. Method. Cross-sectional analysis of the Proven…	EXERCER-LA REVUE FRANCOPHONE DE MEDECINE GENERALE	https://www.researchgate.net/profile/Ludovic-Casanova/publication/306681950_205-14_exercer121/data/57bf732c08aeda1ec386bf70/205-14-exercer121.pdf	exclude	abstract and tpic did not meet inclusion criteria (a) and (b): topic not related to health care and IoT mobile aplication for diabetic elderly.
Promotive effect of comprehensive management on achieving blood glucose control in senile type 2 diabetics	2015	Yan, ST; Li, CX; Li, CL; Li, J; Shao, YH; Liu, Y; Zhong, WW; Fang, FS; Sun, BR; Tian, H	The aim of this study was to evaluate the control of blood glucose and glycosylated hemoglobin A1c (HbA1c) and its influencing factors, in elderly type 2 diabetic mellitus (T2DM) patients undergoing comprehensive management. After years of comprehensive prevention of and control measures for diabetes, elderly T2DM patients who were receiving long-term health care were comprehensively evaluated th…	GENETICS AND MOLECULAR RESEARCH	10.4238/2015.April.10.16	exclude	full text did not meet inclusion criteria (a) and (b): this research do not study IoT mobile application for diabetic elderly's health care.
Quality of Healthcare Provided to Elderly with Type 2 Diabetes: Data from the AMD* Annals Initiative	2015	Tondini, S; Boemi, M; Marnini, P; Bollati, PM; Fiore, V; Rossi, MC; Nicolucci, A; Giorda, C; Ceriello, A; Pellegrini, MA	Objectives: The present study aims at exploring current approaches of Italian diabetologists, with regards to fundamental parameters in quality of care of elderly patients with type II diabetes, focusing at the same time on existing critical areas. Research project and methodology: The results of clinical data, gathered during year 2009, were extracted from electronic medical records. The followi…	JOURNAL OF DIABETES & METABOLISM	10.4172/2155-6156.1000542	exclude	full text did not meet inclusion criteria (a) and (b): this research do not study IoT mobile application nor health care for elderly group.
Evaluation of the impact of a chronic disease scheme reimbursing medical costs of patients with diabetes in Anhui province, China: a follow-up study	2016	Jiang, QC; Jiang, Z; Xin, Z; Cherry, N	Background: Although many studies have investigated the relationship between the introduction of the New Cooperative Medical Scheme (NCMS) in rural China in 2003 and increased use of medical services, the effect on health status, objectively measured, is seldom reported. In Anhui Province a chronic disease scheme (CDS) for reimbursing part of the cost of outpatient care is designed to improve man…	BMC PUBLIC HEALTH	10.1186/s12889-016-3643-3	exclude	topic and abstract did not meet inclusion criteria (a): not did a heallthcare mobile app research.
Incentives in Diabetic Eye Assessment by Screening (IDEAS): Study protocol of a three-arm randomized controlled trial using financial incentives to increase screening uptake in London	2016	Judah G.; Vlaev I.; Gunn L.; King D.; King D.; Valabhji J.; Darzi A.; Bicknell C.	Background: Diabetes is an increasing public health problem in the UK and globally. Diabetic retinopathy is a microvascular complication of diabetes, and is one of the leading causes of blindness in the UK working age population. The diabetic eye screening programme in England aims to invite all people with diabetes aged 12 or over for retinal photography to screen for the presence of diabetic re…	BMC Ophthalmology	10.1186/s12886-016-0206-4	exclude	title did not meet inclusion criteria (a): not focus on elderly with diabetes.
Associations between diabetes self-management and microvascular complications in patients with type 2 diabetes	2016	Fatemeh Mehravar, Mohammad Ali Mansournia, Kourosh Holakouie-Naieni, Ensie Nasli-Esfahani, Nasrin Mansournia, Amir Almasi-Hashiani	Diabetes is a major public health problem that is approaching epidemic proportions globally. Diabetes self-management can reduce complications and mortality in type 2 diabetic patients. The purpose of this study was to examine associations between diabetes self-management and microvascular complications in patients with type 2 diabetes. In this cross-sectional study, 562 Iranian patients older th…	Epidemiology and Health	10.4178/epih.e2016004	include
Multifactorial intervention in diabetes care using real-time monitoring and tailored feedback in type 2 diabetes	2016	Lim, S; Kang, SM; Kim, KM; Moon, JH; Choi, SH; Hwang, H; Jung, HS; Park, KS; Ryu, JO; Jang, HC	In 2011, we demonstrated that an individualized health management system employing advanced medical information technology, designated ubiquitous (u)-healthcare, was helpful in achieving glycemic control without hypoglycemia in patients with diabetes. Following this, we generated a new multidisciplinary u-healthcare system by upgrading our clinical decision support system (CDSS) rule engine and i…	ACTA DIABETOLOGICA	10.1007/s00592-015-0754-8	exclude	full text did not meet inclusion creteria (a) and (b): Not do a research on mobile app healthcare for elderly.
Patient-Facing Mobile Apps to Treat High-Need, High-Cost Populations: A Scoping Review	2016	Singh, K; Drouin, K; Newmark, LP; Filkins, M; Silvers, E; Bain, PA; Zulman, DM; Lee, JH; Rozenblum, R; Pabo, E; Landman, A; Klinger, EV; Bates, DW	Background: Self-management is essential to caring for high-need, high-cost (HNHC) populations. Advances in mobile phone technology coupled with increased availability and adoption of health-focused mobile apps have made self-management more achievable, but the extent and quality of the literature supporting their use is not well defined. Objective: The purpose of this review was to assess the br…	JMIR MHEALTH AND UHEALTH	10.2196/mhealth.6445	include
Review of Hypoglycemia in the Older Adult: Clinical Implications and Management	2016	Sircar, M; Bhatia, A; Munshi, M	The aging of the population is a worldwide phenomenon. The prevalence of diabetes rises with increasing age, so the personal and financial costs of diabetes in the aging population have become significant burdens. In 2012, 104 billion (59%) of the estimated $176 billion in United States healthcare expenditures attributable to diabetes were utilized by patients older than 65 years of age [American…	CANADIAN JOURNAL OF DIABETES	10.1016/j.jcjd.2015.10.004	include
The Affordable Care Act and Diabetes Diagnosis and Care: Exploring the Potential Impacts	2016	Myerson, R; Laiteerapong, N	This article reviews available data on the implications of the Affordable Care Act (ACA) for the diagnosis and care of type 2 diabetes. We provide a general overview of the major issues for diabetes diagnosis and care, and describe the policies in the ACA that affect diabetes diagnosis and care. We also estimate that approximately 2.3 million of the 4.6 million people in the USA with undiagnosed …	CURRENT DIABETES REPORTS	10.1007/s11892-016-0712-z	exclude	full text did not meet inclusion creteria (a) : Not focus on elderly.
The English National Screening Programme for diabetic retinopathy 2003-2016	2017	Scanlon, PH	The aim of the English NHS Diabetic Eye Screening Programme is to reduce the risk of sight loss amongst people with diabetes by the prompt identification and effective treatment if necessary of sight-threatening diabetic retinopathy, at the appropriate stage during the disease process. In order to achieve the delivery of evidence-based, population-based screening programmes, it was recognised tha…	ACTA DIABETOLOGICA	10.1007/s00592-017-0974-1	exclude	title did not meet inclusion criteria (a): Not focus on elderly.
Cardiovascular safety of vildagliptin in patients with type 2 diabetes: A European multi-database, non-interventional post-authorization safety study	2017	Williams, R; de Vries, F; Kothny, W; Serban, C; Lopez-Leon, S; Chu, CG; Schlienger, R	The aim of this non-interventional, multi-database, analytical cohort study was to assess the cardiovascular (CV) safety of vildagliptin vs other non-insulin antidiabetic drugs (NIADs) using real-world data from 5 European electronic healthcare databases. Patients with type 2 diabetes aged >= 18 years on NIAD treatment were enrolled. Adjusted incidence rate ratios (IRRs) and 95% confidence interv…	DIABETES OBESITY & METABOLISM	10.1111/dom.12951	exclude	full text did not meet inclusion creteria (a) and (b): Not do a research on mobile app healthcare for elderly.
IDF Diabetes Atlas: Global estimates for the prevalence of diabetes for 2015 and 2040	2017	Ogurtsova K.; da Rocha Fernandes J.D.; Huang Y.; Linnenkamp U.; Guariguata L.; Cho N.H.; Cavan D.; Shaw J.E.; Makaroff L.E.	Aim To produce current estimates of the national, regional and global impact of diabetes for 2015 and 2040. Methods A systematic literature review was conducted to identify data sources on the prevalence of diabetes from studies conducted in the period from 1990 to 2015. An analytic hierarchy process was used to select the most appropriate studies for each country, and estimates for countries wit…	Diabetes Research and Clinical Practice	10.1016/j.diabres.2017.03.024	exclude	abstract did not meet inclusion criteria (a): Not focus on elderly and their demands.
Latent class analysis suggests four classes of persons with type 2 diabetes mellitus based on complications and comorbidities in Tianjin, China: A cross-sectional analysis	2017	Gao F.; Chen J.; Liu X.; Wang X.; Zhao H.; Han D.; Jing X.; Liu Y.; Cui Z.; Li C.; Ma J.	The aim of this study was to explore a new classification way in persons with type 2 diabetes mellitus based on complications and comorbidities using Latent Class Analysis, moreover, finding out the factors associated with different latent classes and making specific suggestions. In this study, 5,500 patients with type 2 diabetes mellitus from ten hospitals in Tianjin, China were selected, and th…	Endocrine Journal	10.1507/endocrj.EJ17-0199	exclude	full text did not meet creteria (b): Not mention about elderly's health care.
Population-level impact of diabetes integrated care on commissioner payments for inpatient care among people with type 2 diabetes in Cambridgeshire: a postintervention cohort follow-up study	2017	Yu, DH; Yang, W; Cai, YM; Zhao, ZZ; Simmons, D	Objectives Few studies have estimated the effect of diabetes integrated care at a population level. We have assessed the impact of introducing a community service-led diabetes integrated care programme on commissioner payments (tariff) for inpatient care in rural England. Methods The Diabetes Integrated Care Initiative was delivered by a separate enhanced community diabetes service, increasing sp…	BMJ OPEN	10.1136/bmjopen-2017-015816	exclude	full text did not meet creteria (a): Not talk about mobile app in healthcare.
Community-based pre-pregnancy care programme improves pregnancy preparation in women with pregestational diabetes	2018	Yamamoto, JM; Hughes, DJF; Evans, ML; Karunakaran, V; Clark, JDA; Morrish, NJ; Rayman, GA; Winocour, PH; Hambling, C; Harries, AW; Sampson, MJ; Murphy, HR	Aims/hypothesis Women with diabetes remain at increased risk of adverse pregnancy outcomes associated with poor pregnancy preparation. However, women with type 2 diabetes are less aware of and less likely to access pre-pregnancy care (PPC) compared with women with type 1 diabetes. We developed and evaluated a community-based PPC programme with the aim of improving pregnancy preparation in all wom…	DIABETOLOGIA	10.1007/s00125-018-4613-3	exclude	title did not meet inclusion criteria (a): it is talk about pre-pregnancy care, not related.
Effect of High-Deductible Insurance on High-Acuity Outcomes in Diabetes: A Natural Experiment for Translation in Diabetes (NEXT-D) Study	2018	Wharam, JF; Zhang, F; Eggleston, EM; Lu, CY; Soumerai, SB; Ross-Degnan, D	OBJECTIVE High-deductible health plans (HDHPs) are now the predominant commercial health insurance benefit in the U.S. We sought to determine the effects of HDHPs on emergency department and hospital care, adverse outcomes, and total health care expenditures among patients with diabetes. RESEARCH DESIGN AND METHODS We applied a controlled interrupted time-series design to study 23,493 HDHP member…	DIABETES CARE	10.2337/dc17-1183	exclude	title did not meet inclusion criteria (a) and (b): not related to diabetic elderly's healthcare research.
Implementation of the DP-TRANSFERS project in Catalonia: A translational method to improve diabetes screening and prevention in primary care	2018	Costa-Pinel, B; Mestre-Miravet, S; Barrio-Torrell, F; Cabré-Vila, JJ; Cos-Claramunt, X; Aguilar-Sanz, S; Solé-Brichs, C; Castell-Abat, C; Arija-Val, V; Lindström, J	Background The DE-PLAN-CAT project (Diabetes in Europe Prevention using lifestyle, physical activity and nutritional intervention Catalonia) has shown that an intensive lifestyle intervention is feasible in the primary care setting and substantially reduces the incidence of diabetes among high-risk Mediterranean participants. The DP-TRANSFERS project (Diabetes Prevention Transferring findings fro…	PLOS ONE	10.1371/journal.pone.0194005	exclude	title did not meet inclusion criteria (a) and (b): not related to diabetic elderly's healthcare research.
Pregnancy in Diabetes: challenges and opportunities for improving pregnancy outcomes	2018	Murphy, HR; Bell, R; Dornhorst, A; Forde, R; Lewis-Barned, N	Our aim was to review the data from the National Pregnancy in Diabetes (NPID) audit, and to identify the challenges and opportunities for improving pregnancy outcomes in women with diabetes. We reviewed three years of NPID data and relevant diabetes and obstetric literature, and found that there has been little change in pregnancy preparation or outcomes over the past 3years, with substantial cli…	DIABETIC MEDICINE	10.1111/dme.13579	exclude	title did not meet inclusion criteria (a): it is talk about pre-pregnancy care, not related.
Prevalence rates, reporting, and psychosocial correlates of stalking victimization: results from a three-sample cross-sectional study	2018	Nobles, MR; Cramer, RJ; Zottola, SA; Desmarais, SL; Gemberling, TM; Holley, SR; Wright, S	PurposePublic health and criminal justice stalking victimization data collection efforts are plagued by subjective definitions and lack of known psychosocial correlates. The present study assesses the question of stalking victimization prevalence among three groups. Psychosocial risk and protective factors associated with stalking victimization experiences were assessed.MethodsArchival data (n = …	SOCIAL PSYCHIATRY AND PSYCHIATRIC EPIDEMIOLOGY	10.1007/s00127-018-1557-3	exclude	title did not meet inclusion criteria (a) and (b): not related to diabetic elderly's healthcare research.
Projection of the future diabetes burden in the United States through 2060	2018	Lin, J; Thompson, TJ; Cheng, YLJ; Zhuo, XH; Zhang, P; Gregg, E; Rolka, DB	Background: In the United States, diabetes has increased rapidly, exceeding prior predictions. Projections of the future diabetes burden need to reflect changes in incidence, mortality, and demographics. We applied the most recent data available to develop an updated projection through 2060. Methods: A dynamic Markov model was used to project prevalence of diagnosed diabetes among US adults by ag…	POPULATION HEALTH METRICS	10.1186/s12963-018-0166-4	exclude	title did not meet inclusion criteria (a) and (b): not related to diabetic elderly's healthcare research.
Trends in Statin Use 2009–2015 in a Large Integrated Health System: Pre- and Post-2013 ACC/AHA Guideline on Treatment of Blood Cholesterol	2018	Harrison T.N.; Scott R.D.; Cheetham T.C.; Chang S.-C.; Hsu J.-W.Y.; Wei R.; Ling Grant D.S.; Boklage S.H.; Romo-LeTourneau V.; Reynolds K.	Purpose: Implementation of the 2013 ACC/AHA cholesterol treatment guideline is likely to vary by statin benefit group. The aim of this study was to document trends in statin use before and after introduction of the ACC/AHA guideline. Methods: We conducted a retrospective study with annual cohorts from 2009 to 2015 among members of Kaiser Permanente Southern California aged ≥ 21 years. Members wer…	Cardiovascular Drugs and Therapy	10.1007/s10557-018-6810-1	exclude	title did not meet inclusion criteria (a) and (b): not related to diabetic elderly's healthcare research.
UK renal registry 20th annual report: Chapter 5 survival and cause of death in UK adult patients on renal replacement therapy in 2016: National and centre-specific analyses	2018	Steenkamp R.; Pyart R.; Fraser S.	Short-term (90 day) age adjusted survival of incident RRT patients in the 2015 cohort was similar to the 2014 cohort (96.5% versus 96.8%). One year after 90 day age adjusted survival for incident RRT patients in the 2015 cohort fell slightly to 90.0% compared with the previous year (90.2%). There was a difference in one year after 90 day incident survival by age group and diagnosis of diabetes: p…	Nephron	10.1159/000490963	exclude	title did not meet inclusion criteria (a) and (b): not related to diabetic elderly's healthcare research.
Engaging primary care professionals in collaborative processes for optimising type 2 diabetes prevention practice: the PREDIAPS cluster randomised type II hybrid implementation trial	2018	Sanchez, A; Grandes, G; Pablo, S; Espinosa, M; Torres, A; García-Alvarez, A	Background: There is a lack of evidence concerning the effectiveness of different strategies to engage healthcare professionals in collaborative processes that seek to optimise clinical practice. The PREDIAPS project aims to assess the effect of different primary health care (PHC) providers' engagement procedures in the creation and execution of a facilitated interprofessional collaborative proce…	IMPLEMENTATION SCIENCE	10.1186/s13012-018-0783-0	exclude	full text did not meet creteria (a): not focus on elderly's healthcare.
Factors associated with continued smoking after the diagnosis of type 2 diabetes: a retrospective study in the Korean cohort	2018	Cho, MH; Kim, SM; Lee, K; Park, SM; Chang, J; Choi, S; Kim, K; Koo, HY; Jun, JH	Objective To investigate the factors associated with continued smoking in patients newly diagnosed with type 2 diabetes. Design Retrospective study using the Korean National Health Insurance Service-National Health Screening Cohort (2002-2013) database. Participants Male patients newly diagnosed with type 2 diabetes between 1 January 2004 and 31 December 2011. Measurement Change in smoking behavi…	BMJ OPEN	10.1136/bmjopen-2017-020160	exclude	title and abstract did not meet inclusion criteria (a) and (b): not related to diabetic elderly's healthcare research.
Fatalism, faith and fear: A case study of self-care practice among adults with Type 2 diabetes in urban Malaysia	2018	Saidi, S; Milnes, LJ; Griffiths, J	Aims and objectivesTo explore self-care and self-care support in patients with Type 2 diabetes in urban Malaysia. BackgroundThe prevalence of Type 2 diabetes in Malaysia and associated long-term and life-changing complications is increasing. With effective self-care and self-care support, severe complications of the condition can be avoided or reduced. Prior to this study, no evidence existed abo…	JOURNAL OF CLINICAL NURSING	10.1111/jocn.14559	exclude	full text did not meet creteria (a): not focus on elderly's healthcare.
Health Care Disparities Between Men and Women With Type 2 Diabetes	2018	Mesa, MS	Introduction Regular medical checkups indicate a patient's level of adherence to health care treatment, and the frequency of cancelled appointments or no-shows can indicate adherence. This study investigated the use of health care services by men and women and its impact on the control of their type 2 diabetes. Methods This study observed 100 patients with type 2 diabetes aged 45 years or older w…	PREVENTING CHRONIC DISEASE	10.5888/pcd15.170120	exclude	full text did not meet creteria (a): Not talk about mobile app in healthcare.
mHealth for diabetes self-management in the Kingdom of Saudi Arabia: barriers and solutions	2018	Turki Alanzi	Purpose: In this paper I present a perspective of mobile health (mHealth) technologies for diabetes in conjunction with an overview of the current status of mHealth technologies for diabetes self-management and the clinical evidence in the Kingdom of Saudi Arabia. In addition, a small survey to identify the barriers to mHealth for diabetes care in the Kingdom and the relevant solutions are discus…		10.1016/j.jcjd.2015.10.004	include
The art and science of personalising care with older people with diabetes	2018	Dunning T.	This unique book is intended for all health professionals caring for older people with diabetes such as specialist and general nurses, doctors, primary care practioners and dieteticians. Although there is an increasing body of work about personalised care, no publications were identified that encompass the focus and scope of the proposed book. The global population is ageing and increasing age is…	The Art and Science of Personalising Care with Older People with Diabetes	10.1007/978-3-319-74360-8	exclude	full text did not meet creteria (a): Not talk about mobile app in healthcare.
Green diabetes mellitus: a pilot project	2019	Ashraf, S; Roe, C; Bansal, N	INTRODUCTION: Most of approximately 422 million people globally have diabetes mellitus use sharps for glucose monitoring. Many adults with diabetes are unaware of safe disposal methods, posing a risk of injury or potential infection to others. AIM: To determine how adults with diabetes dispose of diabetes care-related waste and to assess changes in their disposal habits after receiving brief targ…	JOURNAL OF PRIMARY HEALTH CARE	10.1071/HC19012	exclude	title did not meet inclusion criteria (a) : not focus on elderly group.
Pancreatic safety of vildagliptin in patients with type 2 diabetes mellitus: A European, noninterventional, postauthorization safety study	2019	Williams, R; Kothny, W; Serban, C; Lopez-Leon, S; Schlienger, R	This cohort study assessed the pancreatic safety of vildagliptin versus other noninsulin antidiabetic drugs (NIADs) based on data from five European electronic health care databases. Patients with type 2 diabetes aged >= 18 years on NIAD treatment were enrolled. Adjusted incidence rate ratios (IRRs) and 95% confidence intervals (CIs) were estimated separately for acute pancreatitis and pancreatic…	ENDOCRINOLOGY DIABETES & METABOLISM	10.1002/edm2.52	exclude	title did not meet inclusion criteria (a) : not focus on elderly group.
Acute effect of healthy walking on arterial stiffness in patients with type 2 diabetes and differences by age and sex: A pre-post intervention study	2019	Alonso-Domínguez R.; Recio-Rodríguez J.I.; Patino-Alonso M.C.; Sánchez-Aguadero N.; García-Ortiz L.; Gómez-Marcos M.A.	Background: Daily aerobic exercise such as healthy walking could have an immediate effect on parameters of arterial stiffness; however, there is little evidence in the diabetic population. Our aim, therefore, is to evaluate the association between healthy walking and acute effects on the parameters of arterial stiffness in subjects with type 2 diabetes. Methods: The Effectiveness of a multifactor…	BMC Cardiovascular Disorders	10.1186/s12872-019-1039-x	exclude	title did not meet inclusion criteria (a) : not focus on elderly group.
Associations of the metabolic syndrome and its components with cognitive impairment in older adults	2019	Insa Feinkohl , Jürgen Janke, Daniel Hadzidiakos, Arjen Slooter, Georg Winterer, Claudia Spies and Tobias Pischon	Background: The metabolic syndrome (MetS) is an established cardiovascular risk factor. Here, we investigated its role in cognitive impairment. Methods: Baseline data from 202 participants (aged 65 to 87 years) of the BioCog study were used. All were free of clinical dementia (MMSE≥24/30). Cognitive impairment was defined as the lowest tertile of a cognitive summary score. Multiple logistic regre…	BMC Geriatrics	10.1186/s12877-019-1073-7	include
Cost-effectiveness analysis of TB screening in patients with diabet	2019	Wang J.; Xu X.; Cai X.-F.; Yang M.-X.	Objective In order to provide reference for the relevant policy making by government, a cost-effectiveness analysis of tuberculosis (TB) screening in patients with diabetes was conducted. Methods The related data and information were collected from the patients with diabetes aged 15 years old or above and were registered by Xuhui District CDC of Shanghai in June 2014 or June 2015 respectively thr…	Chinese Journal of Antituberculosis	10.3969/j.issn.1000-6621.2019.09.011	exclude	abstract did not meet inclusion criteria (b): not talk about healthcare foe elderly.
Depression and Incidence of Frailty in Older People From Six Latin American Countries	2019	A. Matthew Prina, Ph.D., Brendon Stubbs, Ph.D., Nicola Veronese, Ph.D., Mariella Guerra, Ph.D., Carolina Kralj, M.D., Juan J. Llibre Rodriguez, Ph.D., Martin Prince, M.D., Yu-Tzu Wu, Ph.D.	Objective: Frailty and depression are highly comorbid conditions, but the casual direction is unclear and has not been explored in low- and middleincome countries. The aim of this study was to investigate the potential impact of depression on incident frailty in older people living in Latin America. Methods: This study was based on a population-based cohort of 12,844 people aged 65 or older from …	Geriatric Psychiatry 27:10 (2019) 1072−1079	10.1016/j.jagp.2019.04.008	include
Evaluation of the Cascade of Diabetes Care in the United States, 2005-2016	2019	Kazemian P.; Shebl F.M.; McCann N.; Walensky R.P.; Wexler D.J.	Importance: Treatment advances in diabetes can meaningfully improve outcomes only if they effectively reach the populations at risk. Objectives: To evaluate whether the cascade of US diabetes care, defined as diabetes diagnosis, linkage to care, and achievement of individual and combined treatment targets, improved from 2005 to 2016 and to investigate potential disparities in US diabetes care. De…	JAMA Internal Medicine	10.1001/jamainternmed.2019.2396	exclude	title did not meet inclusion criteria (a) : not focus on elderly group.
Predictors of post prandial glucose level in diabetic elderly	2019	Ni Putu Wulan Purnama Sari, Maria Manungkalit	Post prandial glucose (PPG) level describes the speed of glucose absorption after two hours of macronutrient consumption. By knowing this, we could get the big picture of insulin regulation function and macronutrient metabolism in our body. In elderly, age-related slower glucose metabolism leads to diabetes mellitus (DM) in older age. This study aimed to analyze the predictors of PPG level in dia…	International Journal of Public Health Science (IJPHS)	10.11591/ijphs.v8i2.19022	include
An Adult Immunization Best Practices Learning Collaborative: Impact, Scale Up, and Spread	2020	Ciemins, EL; Jerry, M; Powelson, J; Leaver-Schmidt, E; Joshi, V; Chambers, E; Casanova, D; Kennedy, JW; Penso, J	The research objective was to rapidly scale up and spread a proven learning collaborative approach (intervention) for adult vaccination rates for influenza and pneumococcal disease from 7 to 39 US health care organizations and to examine improvement in adult immunization rates after scale-up. Comparative analyses were conducted between intervention and nonintervention propensity score-matched pro…	POPULATION HEALTH MANAGEMENT	10.1089/pop.2019.0169	exclude	title did not meet inclusion criteria (a) : not focus on elderly group.
Community-based weight loss programme targeting overweight Chinese adults with pre-diabetes: Study protocol of a randomised controlled trial	2020	Ho M.; Chau P.H.; Yu E.Y.T.; Ying M.T.-C.; Lam C.L.K.	Introduction Type 2 diabetes mellitus (T2DM) is one of the world's fastest growing health problems. Asians have a strong ethnic predisposition for T2DM, developing T2DM at a lower degree of obesity and at younger ages than other ethnic groups. T2DM has a gradual onset, with most individuals progressing through a pre-diabetic state, providing an opportunity to prevent T2DM and its complications. T…	BMJ Open	10.1136/bmjopen-2019-035196	exclude	full text did not meet creteria (a): Not talk about mobile app in healthcare.
Disruption, worries and autonomy in the everyday lives of adolescents with type 1 diabetes and their family members: A qualitative study of intrafamilial challenges	2020	Overgaard, M; Lundby-Christensen, L; Grabowski, D	Aim To explore daily life with type 1 diabetes in families with an adolescent with type 1 diabetes. Background Management of adolescent type 1 diabetes is carried out in the context of everyday life, thus involving and affecting the entire family. Type 1 diabetes causes disruption of family life, but the specific experiences and challenges of adolescents with type 1 diabetes, siblings and parents…	JOURNAL OF CLINICAL NURSING	10.1111/jocn.15500	exclude	title did not meet inclusion criteria (a) : not focus on elderly group.
Impact of a Learning Collaborative Approach on Influenza and Pneumococcal Immunization Rates in US Adults: A Mixed Methods Approach	2020	Ciemins, EL; Jerry, M; Powelson, J; Leaver-Schmidt, E; Joshi, V; Casanova, D; Kennedy, JW; Penso, J	The objective of this research was to test the impact of a learning collaborative model (intervention) on adult vaccination rates for influenza and pneumococcal disease. A mixed methods approach was used to identify changes in adult vaccination rates over time and organizational factors contributing to successful programs. Provider-level propensity scores were used to match intervention to non-in…	POPULATION HEALTH MANAGEMENT	10.1089/pop.2019.0019	exclude	title did not meet inclusion criteria (a) : not focus on elderly group.
Impact of the diabetes Canada guideline dissemination strategy on dispensed vascular protective medications for older patients in Ontario, Canada: a linked EMR and administrative data study	2020	Greiver, M; Kalia, S; Moineddin, R; Chen, SM; Duchen, R; Rigobon, A	Background The 2013 Diabetes Canada guidelines recommended routinely using vascular protective medications for most patients with diabetes. These medications included statins and angiotensin-converting enzyme inhibitors (ACEIs) or angiotensin receptor blockers (ARBs). Antiplatelet agents were only recommended for secondary prevention of cardiovascular disease. Using Electronic Medical Record (EMR…	BMC HEALTH SERVICES RESEARCH	10.1186/s12913-020-05232-3	exclude	full text did not meet creteria (a): Not talk about mobile app in healthcare.
Recognition of the readiness for transition to adult healthcare services among adolescents with type 1 diabetes and their parents	2020	Nomoto M.; Yakushijin Y.; Takemoto K.; Hirai H.; Hamada J.	We assessed the recognition of readiness for transition to adult healthcare services among adolescents with type 1 diabetes and their parents. We conducted a self-administered questionnaire survey in 27 patients with type 1 diabetes (aged 12-20 years) and their parents. The survey assessed the patient's readiness and willingness to shift to adult healthcare service. Among parents, we assessed the…	Journal of the Japan Diabetes Society	10.11213/tonyobyo.63.41	exclude	title did not meet inclusion criteria (a) : not focus on elderly group.
The Impact of Externally Worn Diabetes Technology on Sexual Behavior and Activity, Body Image, and Anxiety in Type 1 Diabetes	2020	Robertson C.; Lin A.; Smith G.; Yeung A.; Strauss P.; Nicholas J.; Davis E.; Jones T.; Gibson L.; Richters J.; Bock M.D.	Background: We aimed to explore the impact of externally worn diabetes technologies on sexual behavior and activity, body image, and anxiety in adopters and nonadopters of these devices. Methods: People with type 1 diabetes aged 16-60 years living in Western Australia were invited to complete an online survey. Results: Of the 289 respondents (mean age 34.3 years), 45% used continuous subcutaneous…	Journal of Diabetes Science and Technology	10.1177/1932296819870541	exclude	title did not meet inclusion criteria (a) : not focus on elderly group.
A Mobile-Based Intervention for Glycemic Control in Patients With Type 2 Diabetes: Retrospective, Propensity Score-Matched Cohort Study	2020	Jing Li; Li Sun; Yaogang Wang, Lichuan Guo, Daiqing Li, Chang Liu, Ning Sun, Zheng Xu, Shu Li, Yunwen Jiang, Yuan Wang, Shunming Zhang, Liming Chen	Background: Mobile-based interventions appear to be promising in ameliorating huge burdens experienced by patients with type 2 diabetes. However, it is unclear how effective mobile-based interventions are in glycemic management of patients with type 2 diabetes based on real-world evidence. Objective: This study aimed to evaluate the effectiveness of a mobile-based intervention on glycemic control…	JMIR MHEALTH AND UHEALTH	10.2196/15390	include
A multidimensional approach to frailty in older people	2020	Alberto Pilottoa, Carlo Custoderoa, Stefania Maggic, Maria Cristina Polidorid, Nicola Veroneseb,e, Luigi Ferruccif	Frailty is an important factor determining a higher risk of adverse health outcomes in older adults. Although scientific community in the last two decades put a lot of effort for its definition, to date no consensus was reached on its assessment. The mainstream thinking describes frailty as a loss of physical functions or as accumulation of multiple deficits. Recently, a novel conceptual model of…		10.1016/j.arr.2020.101047	include
Benefits and Challenges of Diabetes Technology Use in Older Adults	2020	Elena Toschi, Medha N. Munshi	With successful aging of adults with type 1 diabetes, there is an increased opportunity to use technology for diabetes management. Technology can ease the burden of self-care and provide a sense of security. However, age-related cognitive and physical decline can make technology use difficult. Guidelines using technology in the aging population are urgently needed, along with educational material…	HHS Public Access	10.1016/j.ecl.2019.10.001	include
Communication Behavior Changes Between Patients With Diabetes and Healthcare Providers Over 9 Years: Retrospective Cohort Study	2020	Arriel Benis, Refael Barak Barkan, Tomer Sela, Nissim Harel	Background: Health organizations and patients interact over different communication channels and are harnessing digital communications for this purpose. Assisting health organizations to improve, adapt, and introduce new patient–health care practitioner communication channels (such as patient portals, mobile apps, and text messaging) enhances health care services access. Objective: This retrospec…	JOURNAL OF MEDICAL INTERNET RESEARCH	10.2196/17186	include
Glycemic variability indices determined by self-monitoring of blood glucose are associated with β-cell function in Chinese patients with type 2 diabetes	2020	Yusheng Zhang, Jiao Dai, Xiao Han, Yue Zhao, Hui Zhang, Xuan Liu, Wei Li, Hongwei Ling, Xiaoyan Zhou, Changjiang Ying	Introduction: Glycemic control plays an important role in diabetes management, and selfmonitoring of blood glucose (SMBG) is critical to achieving good glycemic control. However, there are few studies about the relationship between SMBG-estimated glycemic indices and b-cell function. Here we investigated the association between glucose variation indices estimated by SMBG and b-cell function among…	diabetes research and clinical practice	10.1016/j.diabres.2020.108152	include
Contextualizing Evidence for Action on Diabetes in Low-Resource Settings-Project CEAD Part-II, Strengthening the Health System: A Mixed-Methods Study Protocol	2021	Bernal-Soriano, MC; Barrera-Guarderas, F; Alonso-Jaquete, A; Chilet-Rosell, E; Benazizi, I; Caicedo-Montaño, C; Márquez-Figueroa, M; Puig-García, M; Lumbreras, B; Hernández-Aguado, I; Torres-Castillo, AL; Parker, LA	Diabetes is a major public health problem, increasingly affecting low- and middle-income countries. The project CEAD (Contextualizing Evidence for Action in Diabetes in low-resource settings) aims to evaluate the implementation of comprehensive diabetes care in two low-resource settings in Ecuador and to stimulate context-led health systems innovations to improve diabetes care and reduce inequity…	INTERNATIONAL JOURNAL OF ENVIRONMENTAL RESEARCH AND PUBLIC HEALTH	10.3390/ijerph18073391	exclude	title did not meet inclusion criteria (a) : not focus on elderly group.
COVID-19 vaccine hesitancy among patients with diabetes in Saudi Arabia	2021	Aldossari K.K.; Alharbi M.B.; Alkahtani S.M.; Alrowaily T.Z.; Alshaikhi A.M.; Twair A.A.	Background and aims: The survey aimed to assess COVID-19 vaccine acceptance and hesitancy rate among patients with diabetes and address barriers and beliefs that affect acceptance to take COVID-19 vaccine. Methods: A quantitative research approach with cross-sectional design was used to collect data from March–May’2021. Saudi residents with diabetes, aged ≥18 years were included. Results: Of the …	Diabetes and Metabolic Syndrome: Clinical Research and Reviews	10.1016/j.dsx.2021.102271	exclude	title did not meet inclusion criteria (a) : not focus on elderly group.
Diabetes Prevention Education Program in a population with pre-diabetes in Nepal: a study protocol of a cluster randomised controlled trial (DiPEP)	2021	Shakya, P; Shrestha, A; Karmacharya, BM; Shrestha, A; Kulseng, BE; Skovlund, E; Sen, A	Introduction Evidence suggests that diabetes burden can be reduced by implementing early lifestyle intervention programmes in population with pre-diabetes in high-income countries. However, little is known in developing nations like Nepal. This study aims to assess effectiveness of community-based Diabetes Prevention Education Program (DiPEP) on haemoglobin A1c (HbA1c) level, proportion of pre-di…	BMJ OPEN	10.1136/bmjopen-2020-047067	exclude	full text did not meet creteria (a): Not talk about mobile app in healthcare.
Effect of ethnicity and other sociodemographic factors on attendance at diabetic eye screening: a 12-month retrospective cohort study	2021	Olvera-Barrios, A; Seltene, M; Heeren, TFC; Chambers, R; Bolter, L; Tufail, A; Owen, CG; Rudnicka, AR; Egan, C; Anderson, J	Objectives To examine the association of sociodemographic characteristics with attendance at diabetic eye screening in a large ethnically diverse urban population. Design Retrospective cohort study. Setting Screening visits in the North East London Diabetic Eye Screening Programme (NELDESP). Participants 84 449 people with diabetes aged 12 years or older registered in the NELDESP and scheduled fo…	BMJ OPEN	10.1136/bmjopen-2020-046264	exclude	title did not meet inclusion criteria (a) : not focus on elderly group.
Evidence of a plateau in the incidence of type 1 diabetes in children 0-4 years of age from a regional pediatric diabetes center; Auckland, New Zealand: 1977-2019	2021	Flint, SA; Gunn, AJ; Hofman, PL; Cutfield, WS; Han, DY; Mouat, F; Willis, J; Jefferies, CA	Objective To determine the incidence of new onset type 1 diabetes in children aged 0-14 years from 1977 to 2019 in Auckland, New Zealand. Research design and methods A cohort study of children with type 1 diabetes aged 0-14 years (n = 1688; 50.4% male) managed by the regional diabetes service between 1977 and 2019. Incidence rates were estimated using census data. Results The incidence of type 1 …	PEDIATRIC DIABETES	10.1111/pedi.13236	exclude	title did not meet inclusion criteria (a) : not focus on elderly group.
Identifying gaps in patient access to diabetic screening eye examinations in Ontario: a provincially representative cross-sectional study	2021	Ballios, BG; Park, T; Chaudhary, V; Hurley, B; Kosar, S; Sheidow, T; Cruess, A; Brent, MH; Glazier, R; Wong, DT	Objective: Diabetes is the leading cause of acquired blindness in Canadians under the age of 50 years, and diabetic retinopathy affects an estimated 500 000 Canadians. Early identification of retinopathy with screening eye examinations allows for secondary prevention. To understand the need for resource allotment in diabetic screening, we undertook a cross-sectional study of key demographics and …	CANADIAN JOURNAL OF OPHTHALMOLOGY-JOURNAL CANADIEN D OPHTALMOLOGIE	10.1016/j.jcjo.2020.10.018	exclude	abstract did not meet inclusion criteria (a): Not focus on elderly and their demands.
Improved transition to adult care in youth with type 1 diabetes: a pragmatic clinical trial	2021	Butalia, S; Crawford, SG; McGuire, KA; Dyjur, DK; Mercer, JR; Pacaud, D	Aims/hypothesis Youth with type 1 diabetes are at high risk for loss to follow-up during the transition from paediatric to adult diabetes care. Our aim was to assess the effect of a communication technology enhanced transition coordinator intervention compared with usual care on clinic attendance among transitioning youth with type 1 diabetes. Methods In this open label, pragmatic clinical trial …	DIABETOLOGIA	10.1007/s00125-020-05368-1	exclude	abstract did not meet inclusion criteria (a): Not focus on elderly and their demands.
Outpatient clinic-wide psychological screening for children and adolescents with type 1 diabetes in Qatar: An initiative for integrative healthcare in the Gulf region	2021	Vlahou, CH; Petrovski, G; Korayem, M; Al Khalaf, F; El Awwa, A; Mahmood, OM; Azeem, MW	Objective To identify culturally appropriate psychological screening measures for children and adolescents with type 1 diabetes in Qatar, determine rates of depressive and anxiety symptoms in a clinical sample, and examine associations between screening measures, demographic variables, medical characteristics, and diabetes treatment outcomes, specifically HbA1c. Methods A total of 150 participant…	PEDIATRIC DIABETES	10.1111/pedi.13200	exclude	title did not meet inclusion criteria (a) : not focus on elderly group.
Safety and cost-effectiveness of individualised screening for diabetic retinopathy: the ISDR open-label, equivalence RCT	2021	Broadbent, DM; Wang, A; Cheyne, CP; James, M; Lathe, J; Stratton, IM; Roberts, J; Moitt, T; Vora, JP; Gabbay, M; García-Fiñana, M; Harding, SP	Aims/hypothesis sing variable diabetic retinopathy screening intervals, informed by personal risk levels, offers improved engagement of people with diabetes and reallocation of resources to high-risk groups, while addressing the increasing prevalence of diabetes. However, safety data on extending screening intervals are minimal. The aim of this study was to evaluate the safety and cost-effectiven…	DIABETOLOGIA	10.1007/s00125-020-05313-2	exclude	title did not meet inclusion criteria (a) and (b): not related to diabetic elderly's healthcare research.
Supporting disengaged children and young people living with diabetes to self-care: a qualitative study in a socially disadvantaged and ethnically diverse urban area	2021	Sharpe, D; Rajabi, M; Harden, A; Moodambail, AR; Hakeem, V	Objective To explore how to enhance services to support the self-care of children and young people (CYP) clinically considered 'disengaged' by diabetes services. Design Qualitative study. Setting Two diabetes clinics in an ethnically diverse and socially disadvantaged urban area in the UK. Eligible participants were CYP living with type 1 or type 2 diabetes aged between 10 and 25 years who did no…	BMJ OPEN	10.1136/bmjopen-2020-046989	exclude	abstract did not meet inclusion criteria (a): Not focus on elderly and their demands.
Telehealth impact on biomedical, psychosocial, and behavioural outcomes in patients with diabetes older than 50 years: A systematic synthesis without meta-analysis	2021	Kaveh, MH; Faradonbeh, MR; Kaveh, S	Background Elderly people with diabetes are among high-risk groups that require more attention. With the increasing use of technology in healthcare, much emphasis has been placed on telehealth because of its potential to reduce unnecessary healthcare services consumption. We aimed to review and analyse the evidence of various interventions on the effect of using telehealth on biomedical, behaviou…	JOURNAL OF TELEMEDICINE AND TELECARE	10.1177/1357633X211052222	exclude	full text did not meet creteria (a): Not talk about mobile app in healthcare.
Text message reminders for adolescents with poorly controlled type 1 diabetes: A randomized controlled trial	2021	Ibrahim, N; Treluyer, JM; Briand, N; Godot, C; Polak, M; Beltrand, J	Background Among adolescents with type 1 diabetes, some experience great difficulties with treatment adherence, putting them at high risk of complications. We assessed the effect of text messaging (Short Messaging Service [SMS]) on glycemic control. Methods A two-arm open label randomized controlled trial enrolled adolescents with type 1 diabetes aged 12-21 years with baseline HbA1c >= 69 mmol/mo…	PLOS ONE	10.1371/journal.pone.0248549	exclude	title did not meet inclusion criteria (a) : not focus on elderly group.
A Novel Digital Pill System for Medication Adherence Measurement and Reporting: Usability Validation Study	2021	Susan L Baumgartner, PharmD, D Eric Buffkin Jr, Elise Rukavina, Jason Jones, Elizabeth Weiler, Tony C Carnes	Background: Medication nonadherence is a costlyproblem that is common in clinical use and clinical trials alike, with significant adverse consequences. Digital pill systems have proved to be effective and safe solutions to the challenges of nonadherence, with documented success in improving adherence and health outcomes. Objective: The aim of this human factors validation study is to evaluate a n…	JMIR HUMAN FACTORS	10.2196/30786	include
A Novel Rule-Based Recommender System For The Indian Elderly Diabetic Population	2021	N. Ramesh; S. Dabbiru; A. Arya; A. Rehman	Recommender systems are widely used for recommending items based on the user's specific preference. They depict user choices in a manner that can be exploited to personalize search results. In this paper, a novel rule-based model is proposed for recommending foods for Indian elderly diabetic population based on Glycemic Index (GI) of food items. Rules are extracted using Ripper algorithm from a r…	2021 5th International Conference on Informatics and Computational Sciences (ICICoS)	10.1109/ICICoS53627.2021.9651768	include
Documented diabetes care among older people receiving home care services: a cross-sectional study	2021	Heimro, LS; Hermann, M; Davies, TT; Haugstvedt, A; Haltbakk, J; Graue, M	Background Home care services plays an important role in diabetes management, and to enable older adults remain home-dwellers. Adequate follow-up and systematic nursing documentation are necessary elements in high quality diabetes care. Therefore, the purpose of this study was to examine the diabetes treatment and management for older persons with diabetes receiving home care services. Methods A …	BMC ENDOCRINE DISORDERS	10.1186/s12902-021-00713-w	exclude	full text did not meet creteria (a): Not talk about mobile app in healthcare.
Effectiveness of educational programs using Diabetes Conversation Map tools on the health outcomes of people with type 2 diabetes: A systematic review protocol	2021	Cardoso A.F.; Cardoso D.; Felizardo H.; Apóstolo J.	Objective:The objective of this review is to determine the effectiveness of educational programs using Diabetes Conversation Map on health outcomes of people with type 2 diabetes.Introduction:Diabetes Conversation Map has been used in the context of diabetes self-management education as a resource for managing type 2 diabetes. There is a need to determine the effectiveness of this non-pharmacolog…	JBI Evidence Synthesis	10.11124/JBIES-20-00144	exclude	abstract did not meet inclusion criteria (a): Not focus on elderly and their demands.
Forgone care in patients with type 2 diabetes: a cross-sectional study	2021	Jalilian, H; Heydari, S; Mir, N; Fehresti, S; Khodayari-Zarnaq, R	Background and objective Diabetes mellitus is a complex chronic disease requiring appropriate continuous medical care and delayed, or forgone care may exacerbate the severity of the disease. This study aimed to investigate the factors affecting forgone care in patients with type2 diabetes. Materials and methods This was a cross-sectional study involving 1139 patients with type 2 diabetes aged> 18…	BMC PUBLIC HEALTH	10.1186/s12889-021-11639-2	exclude	abstract did not meet inclusion criteria (a): Not focus on elderly and their demands.
Prediabetes and pregnancy: Early pregnancy HbA1c identifies Australian Aboriginal women with high-risk of gestational diabetes mellitus and adverse perinatal outcomes	2021	Jamieson, EL; Spry, EP; Kirke, AB; Griffiths, E; Porter, C; Roxburgh, C; Singleton, S; Sterry, K; Atkinson, DN; Marley, JV	Aims: To assess whether early pregnancy HbA(1c) can predict gestational diabetes mellitus (GDM) and adverse birth outcomes in Australian women. Methods: Prospective study of 466 women without diabetes, aged >= 16-years at first antenatal presentation. Recruitment was from 27 primary healthcare sites in rural and remote Australia from 9-January 2015 to 31-May 2018. HbA(1c) was measured with first …	DIABETES RESEARCH AND CLINICAL PRACTICE	10.1016/j.diabres.2021.108868	exclude	title did not meet inclusion criteria (a) and (b): not related to diabetic elderly's healthcare research.
Reducing Fall-Related Revisits for Elderly Diabetes Patients in Emergency Departments: A Transition Flow Model	2021	W. Zhu; A. DeLonay; M. Smith; P. Carayon; J. Li	This letter introduces a transition flow model to study fall-related emergency department (ED) revisits for elderly patients with diabetes. Five diabetes classes are used to classify patients at discharge, within 7-day revisits, and between 8 and 30-day revisits. Analytical formulas to evaluate patient revisiting risks are derived. To reduce revisits, sensitivity analysis is introduced to identif…	IEEE Robotics and Automation Letters	10.1109/LRA.2021.3082115	exclude	full text did not meet creteria (a): Not talk about mobile app in healthcare.
A Cohort Analysis of Statin Treatment Patterns Among Small-Sized Primary Care Practices	2022	Yu J.; Wang A.A.; Zimmerman L.P.; Deng Y.; Vu T.-H.T.; Tedla Y.G.; Soulakis N.D.; Ahmad F.S.; Kho A.N.	Background: Small-sized primary care practices, defined as practices with fewer than 10 clinicians, delivered the majority of outpatient visits in the USA. Statin therapy in high-risk individuals reduces atherosclerotic cardiovascular disease (ASCVD) events, but prescribing patterns in small primary care practices are not well known. This study describes statin treatment patterns in small-sized p…	Journal of General Internal Medicine	10.1007/s11606-021-07191-9	exclude	abstract did not meet inclusion criteria (a): Not focus on elderly and their demands.
Appropriateness of aspirin prescribing for primary and secondary prevention of cardiovascular disease in type 2 diabetes in different care settings	2022	Tan S.Y.; Cronin H.; Byrne S.; O’Donovan A.; Tuthill A.	Background: Type 2 diabetes is associated with an increased cardiovascular risk. Use of aspirin has been shown to be of benefit for secondary prevention of cardiovascular disease in patients with type 2 diabetes; benefits in primary prevention have not been clearly proven. Aims: This study aims to (a) determine if aspirin is prescribed appropriately in type 2 diabetes for primary or secondary pre…	Irish Journal of Medical Science	10.1007/s11845-021-02649-5	exclude	abstract did not meet inclusion criteria (a): Not focus on elderly and their demands.
Comparing eligibility for statin therapy for primary prevention under 2022 USPSTF recommendations and the 2018 AHA/ACC/ multi-society guideline recommendations: From National Health and Nutrition Examination Survey	2022	Gupta K.; Kakar T.S.; Jain V.; Gupta M.; Al Rifai M.; Slipczuk L.; Nambi V.; Bittner V.; Blumenthal R.S.; Stone N.J.; Lavie C.J.; Virani S.S.	Introduction: The United States Preventive Services Taskforce (USPSTF) recently released recommendations for statin therapy eligibility for the primary prevention of cardiovascular disease (CVD). We report the proportion and the absolute number of US adults who would be eligible for statin therapy under these recommendations and compare them with the previously published 2018 American Heart Assoc…	Progress in Cardiovascular Diseases	10.1016/j.pcad.2022.08.007	exclude	title did not meet inclusion criteria (a) : not focus on elderly group.
Prevalence, Awareness, Treatment and Control of Diabetes in India From the Countrywide National NCD Monitoring Survey	2022	Mathur, P; Leburu, S; Kulothungan, V	BackgroundTo determine the prevalence, awareness, treatment and control of diabetes mellitus (DM) and associated factors amongst adults (18-69 years) in India from the National Noncommunicable Disease Monitoring Survey (NNMS). MethodsNNMS was a comprehensive, cross-sectional survey conducted in 2017-18 on a national sample of 12,000 households in 600 primary sampling units. In every household, on…	FRONTIERS IN PUBLIC HEALTH	10.3389/fpubh.2022.748157	exclude	abstract did not meet inclusion criteria (a): Not focus on elderly and their demands.
Protocol for a feasibility study and process evaluation of a psychosocially modelled diabetes education programme for young people with type 1 diabetes: the Youth Empowerment Skills (YES) programme	2022	Kariyawasam, D; Soukup, T; Parsons, J; Sevdalis, N; Lopez, MB; Forde, R; Ismail, K; Jones, M; Ford-Adams, M; Yemane, N; Pender, S; Thomas, S; Murrells, T; Silverstien, A; Forbes, A	Introduction Adolescence is a challenging period for young people with type 1 diabetes, associated with worsening glycaemia and care disengagement. Educational interventions in this period tend to focus on diabetes-specific skills, with less emphasis on the psychosocial challenges associated with diabetes experienced by young people. To address this limitation, we codesigned with young people a p…	BMJ OPEN	10.1136/bmjopen-2022-062971	exclude	title did not meet inclusion criteria (a) : not focus on elderly group.
Socio-economic determinants of attendance at diabetes self-management education program: using Andersen’s behavioral model	2022	Javan-Noughabi J.; Tabatabaee S.S.; Vahedi S.; Sharifi T.	Background: Diabetes self-management education is an effective factor for improving outcomes and quality of life in patients with diabetes. However, little information is available on the factors associated with participation or non-participation in self-management education programs in people with diabetes. The aim of this study was to explore the factors affecting on the attendance of patients …	BMC Health Services Research	10.1186/s12913-022-08749-x	exclude	title did not meet inclusion criteria (a) and (b): not related to diabetic elderly's healthcare research.
Utilization and cost of drugs for diabetes and its comorbidities and complications in Kuwait	2022	Alowayesh, MS; Aljunid, SM; Al-Adsani, A; Alessa, T; Alattar, A; Alroudhan, D	Background Diabetes imposes a large burden on countries' healthcare expenditures. In Kuwait, diabetes prevalence in adults is estimated at 22.0%%-double the worldwide prevalence (9.3%). There is little current data on pharmaceutical costs in Kuwait of managing diabetes and diabetes-related complications and comorbidities. Objectives Estimate the utilization and cost of drugs for diabetes and diab…	PLOS ONE	10.1371/journal.pone.0268495	exclude	title did not meet inclusion criteria (a) : not focus on elderly group.
Multi-Sensor Wearable Health Device Framework for Real-Time Monitoring of Elderly Patients Using a Mobile Application and High-Resolution Parameter Estimation	2022	Gabriel P. M. Pinheiro, Ricardo K. Miranda, Bruno J. G. Praciano, Giovanni A. Santos, Fábio L. L. Mendonça, Elnaz Javidi, João Paulo Javidi da Costa and Rafael T. de Sousa	Automatized scalable healthcare support solutions allow real-time 24/7 health monitoring of patients, prioritizing medical treatment according to health conditions, reducing medical appointments in clinics and hospitals, and enabling easy exchange of information among healthcare professionals. With recent health safety guidelines due to the COVID-19 pandemic, protecting the elderly has become imp…	frontiers in human neuroscience	10.3389/fnhum.2021.750591	include
What Factors Predict the Adoption of Type 2 Diabetes Patients to Wearable Activity Trackers—Application of Diffusion of Innovation Theory	2022	Ping Chen, Ying Shen, Zeming Li, Xinying Sun, Xing Lin Feng and Edwin B. Fisher	Background: Globally, diabetes has brought an enormous burden to public health resources, and the situation of disease burden caused by diabetes in China is especially severe. China is currently facing the dual threat of aging and diabetes, and wearable activity trackers could promote elderly diabetic patients’ physical activity levels and help them to manage blood glucose control. Therefore, exa…	FRONTIERS IN PUBLIC HEALTH	10.3389/fpubh.2021.773293	include
Characteristics and care of young people with type 2 diabetes included in the national diabetes audit datasets for England	2023	Misra, S; Holman, N; Barron, E; Knighton, P; Warner, J; Kar, P; Young, B; Valabhji, J	Introduction We report contemporary age-related prevalence, characteristics and care of children and young people with type 2 diabetes in England. Methods Individuals with a recorded diagnosis of type 2 diabetes between January 2019 and March 2020 were identified from a whole population register. Age, sex, ethnicity, deprivation quintile, weight, HbA(1c) and receipt of the nine National Institute…	DIABETIC MEDICINE	10.1111/dme.14940	exclude	title did not meet inclusion criteria (a) : not focus on elderly group.
Current Challenges and Future Direction in Surveillance for Hepatocellular Carcinoma in Patients with Nonalcoholic Fatty Liver Disease	2023	Cholankeril G.; El-Serag H.B.	The burden for hepatocellular carcinoma (HCC) attributed to nonalcoholic fatty liver disease (NAFLD) continues to grow in parallel with rising global trends in obesity. The risk of HCC is elevated among patients with NAFLD-related cirrhosis to a level that justifies surveillance based on cost-effectiveness argument. The quality of current evidence for HCC surveillance in all patients with chronic…	Seminars in Liver Disease	10.1055/a-1957-8540	exclude	title did not meet inclusion criteria (a) and (b): not related to diabetic elderly's healthcare research.
Diabetic retinopathy progression in patients under monitoring for treatment or vision loss: external validation and update of a multivariable prediction model	2023	Haider, S; Adderley, N; Tallouzi, MO; Sadiq, SN; Steel, DH; Chavan, R; Sheikh, I; Nirantharakumar, K; Snell, KIE	Introduction The number of people with diabetes mellitus is increasing globally and consequently so too is diabetic retinopathy (DR). Most patients with diabetes are monitored through the diabetic eye screening programme (DESP) until they have signs of retinopathy and these changes progress, requiring referral into hospital eye services (HES). Here, they continue to be monitored until they requir…	BMJ OPEN	10.1136/bmjopen-2023-073015	exclude	title did not meet inclusion criteria (a) : not focus on elderly group.
Enhancing Prostate Cancer Diagnosis with a Novel Artificial Intelligence-Based Web Application: Synergizing Deep Learning Models, Multimodal Data, and Insights from Usability Study with Pathologists	2023	Akarsh Singh, Shruti Randive, Anne Breggia, Bilal Ahmad, Robert Christman and Saeed Amal	Prostate cancer remains a significant cause of male cancer mortality in the United States, with an estimated 288,300 new cases in 2023. Accurate grading of prostate cancer is crucial for ascertaining disease severity and shaping treatment strategies. Modern deep learning techniques show promise in grading biopsies, but there is a gap in integrating these advances into clinical practice. Our web p…	cancers	10.3390/ cancers15235659	exclude	title did not meet inclusion criteria (a) : not talk about elderly diabete.
Individualised variable-interval risk-based screening in diabetic retinopathy: the ISDR research programme including RCT	2023	Harding S.; Alshukri A.; Appelbe D.; Broadbent D.; Burgess P.; Byrne P.; Cheyne C.; Eleuteri A.; Fisher A.; García-Fiñana M.; Gabbay M.; James M.; Lathe J.; Moitt T.; Rahni M.M.; Roberts J.; Sampson C.; Seddon D.; Stratton I.; Thetford C.; Vazquez-Arango P.; Vora J.; Wang A.; Williamson P.	Setting: A screening programme in an English health district of around 450,000 people. Participants: People with diabetes aged ≥ 12 years registered with primary care practices in Liverpool. Interventions: The risk calculation engine estimated each participant’s risk at each visit of progression to screen-positive diabetic retinopathy (individualised intervention group) and allocated their next a…	Programme Grants for Applied Research	10.3310/HRFA3155	exclude	title did not meet inclusion criteria (a) : not focus on elderly group.
IoT and ML based Smart Pill Dispenser (SPD) Application for Monitoring Elderly People	2023	V. Avvari; S. Yarlagadda; B. Pardhasaradhi; P. S. R.; Y. V. Srinivasa Murthy	With the increase in health issues these days, a majority of the people are adhered to medication. There might be a chance that most of them may forget to take their medications as prescribed due to a variety of factors such as busy schedule, mental stress, health issues, and so on. As a result, it may take longer to recover from illness and origin for side effects as well, especially for elderly…	2023 IEEE International Symposium on Smart Electronic Systems (iSES)	10.1109/iSES58672.2023.00094	exclude	title did not meet inclusion criteria (a) and (b): not related to diabetic elderly's healthcare research.
National Trends in Hyperglycemia and Diabetic Ketoacidosis in Children, Adolescents, and Young Adults With Type 1 Diabetes: A Challenge Due to Age or Stage of Development, or Is New Thinking About Service Provision Needed?	2023	Holman, N; Woch, E; Dayan, C; Warner, J; Robinson, H; Young, B; Elliott, J	OBJECTIVEAdolescence is associated with high-risk hyperglycemia. This study examines the phenomenon in a life course context. RESEARCH DESIGN AND METHODSA total of 93,125 people with type 1 diabetes aged 5 to 30 years were identified from the National Diabetes Audit and/or the National Paediatric Diabetes Audit for England and Wales for 2017/2018-2019/2020. For each audit year, the latest HbA(1c)…	DIABETES CARE	10.2337/dc23-0180	exclude	title did not meet inclusion criteria (a) : not focus on elderly group.
Using Augmented Reality to improve Nutritional Educational for Type 1 Diabetic Children and Adolescents: Quantitative study of Patient Knowledge Retention	2023	Alshebil N.; Alkadi K.; Yenugadhati N.; Dubayee M.A.	Introduction: Diabetes therapeutic education assists patients in taking responsibility for self-management of their condition, and technology support systems promote this education. In this study, we introduce augmented reality (AR) as an instructional tool to supplement therapeutic education for diabetic patients. Objectives: The purpose of this study is to investigate two educational approaches…	20th International Learning and Technology Conference, L and T 2023	10.1109/LT58159.2023.10092297	exclude	title did not meet inclusion criteria (a) : not focus on elderly group.
Virtual clinic for young people with type 1 diabetes: a randomised wait-list controlled study	2023	Leksell, J; Toft, E; Rosman, J; Eriksson, JW; Fischier, J; Lindholm-Olinder, A; Rosenblad, A; Nerpin, E	BackgroundThe transition from paediatric to adult care for young adults with type 1 diabetes poses unique challenges. Virtual diabetes clinics using smartphone applications offer a promising approach to support self-management and enhance communication with healthcare providers. The primary objective of this study was to evaluate the effects of a virtual diabetes clinic on glycaemic control, trea…	BMC ENDOCRINE DISORDERS	10.1186/s12902-023-01516-x	exclude	title did not meet inclusion criteria (a) : not focus on elderly group.
A content and quality analysis of free, popular mHealth apps supporting ‘plant-based’ diets	2023	Lee, et. Al	There has been an increased emphasis on plant-based foods and diets. Although mobile technology has the potential tobe aconvenient and innovative tool tohelp consumers adhere todietary guidelines, little isknown about the content and quality offree, popular mobile health (mHealth) plant-based diet apps. The objective ofthe study was toassess the content and quality offree, popular mHealth apps su…	PLOS DIGITAL HEALTH	10.1371/journal.pdig.0000360	include
A Smart Sensing Technologies-Based Intelligent Healthcare System for Diabetes Patients	2023	Sana Maqbool , Imran Sarwar Bajwa, Saba Maqbool, Shabana Ramzan and Muhammad Junaid Chishty	An Artificial Intelligence (AI)-enabled human-centered smart healthcare monitoring system can be useful in life saving, specifically for diabetes patients. Diabetes and heart patients need realtime and remote monitoring and recommendation-based medical assistance. Such human-centered smart healthcare systems can not only provide continuous medical assistance to diabetes patients but can also redu…	sensors	10.3390/s23239558	include
Cardiovascular Safety in Type 2 Diabetes With Sulfonylureas as Second-line Drugs: A Nationwide Population-Based Comparative Safety Study	2023	Huan Wang, Ruth L.M. Cordiner, Yu Huang, Louise Donnelly, Simona Hapca, Andrew Collier, John McKnight, Brian Kennon, Fraser Gibb, Paul McKeigue, Sarah H. Wild, Helen Colhoun, John Chalmers, John Petrie, Naveed Sattar, Thomas MacDonald, Rory J. McCrimmon, Daniel R. Morales, and Ewan R. Pearson, on behalf of the Scottish Diabetes Research Network Epidemiology Group	OBJECTIVE To assess the real-world cardiovascular (CV) safety for sulfonylureas (SU), in comparison with dipeptidyl peptidase 4 inhibitors (DPP4i) and thiazolidinediones (TZD), through development of robust methodology for causal inference in a whole nation study. RESEARCH DESIGN AND METHODS A cohort study was performed including people with type 2 diabetes diagnosed in Scotland before 31 Decembe…	american diabeetes association	10.2337/dc22-1238	include
Clinical and Economic Assessment of MyDiaCare, Digital Tools Combined With Diabetes Nurse Educator Support, for Managing Diabetes in South Africa: Observational Multicenter, Retrospective Study Associated With a Budget Impact Model	2023	Makan, H; Makan, L; Lubbe, J; Alami, S; Lancman, G; Schaller, M; Delval, C; Kok, A	Background: In South Africa, diabetes prevalence is expected to reach 5.4 million by 2030. In South Africa, diabetes-related complications severely impact not only patient health and quality of life but also the economy. Objective: The Diabetes Nurse Educator (DNE) study assessed the benefit of adding the MyDiaCare program to standard of care for managing patients with type 1 and type 2 diabetes …	JMIR FORMATIVE RESEARCH	10.2196/35790	include
DMNet: A Personalized Risk Assessment Framework for Elderly People With Type 2 Diabetes	2023	Z. Yu; W. Luo; R. Tse; G. Pau	Type 2 diabetes is the most common chronic disease for the elderly people. This disease is difficult to be cured and causes continued medical expenses. The early and personalized risk assessment of type 2 diabetes is necessary. So far, various type 2 diabetes risk prediction methods have been proposed. However, these methods have three major issues: 1) not fully considering the importance of pers…	IEEE Journal of Biomedical and Health Informatics	10.1109/JBHI.2022.3233622	exclude	title did not meet inclusion criteria (a) and (b): not related to diabetic elderly's healthcare research.
Exploring the barriers and enablers of diabetes care in aremote Australian context: Aqualitative study	2023	Siobhan Bourke,Syarifah Liza Munira,Anne Parkinson,Emily Lancsar, Jane Desborough	Objective This qualitative study explored the current barriers and enablers ofdiabetes care inthe Indian Ocean Territories (IOT). Methods Aconstructivist grounded theory approach that incorporated semi-structured telephone interviews was employed. Initial analysis ofthe interview transcripts used aline-by-line approach, toidentify recurring themes, connections, and patterns, before they were rela…	PLoS ONE	10.1371/journal. pone.0286517	include
Impact of the Introduction of a Public Taxi Ride in Rural South Korea on Levels of Healthcare Utilization among Elderly Patients with Diabetes	2023	Choi, M; Kim, W; Kim, DH; Shin, J	Introduction: A nine-cent public taxi ride service was introduced to improve public transportation in the rural county of Seocheon, which has an ageing population. This study investigated the effect of this policy on the levels of healthcare utilization in individuals with diabetes aged 65 years or above. Methods: The Korea National Health Insurance System claims data from January 2006 to May 201…	GERONTOLOGY	10.1159/000527554	exclude	full text did not meet creteria (a): Not talk about mobile app in healthcare.
Implications on self-care behaviors among older Korean immigrants diagnosed with diabetes residing in the United States: a path analytical approach	2023	Kim, JE; Jiang, YH; Dee, V	BackgroundDiabetes is a prevalent chronic disease. Although self-care is the crucial element in managing diabetes, older Korean immigrants with diabetes face challenges in performing effective self-care related to vulnerability as minority immigrants.PurposeThis study measures sociodemographics, self-efficacy, social support, diabetes knowledge, and diabetes self-care activities among older Korea…	JOURNAL OF DIABETES AND METABOLIC DISORDERS	10.1007/s40200-023-01363-6	exclude	title did not meet inclusion criteria (a) and (b): not related to diabetic elderly's healthcare research.
Patient perspectives on the use of mobile apps to support heart failure management: A qualitative descriptive study	2023	Bridve Sivakumar,Manon Lemonde,Matthew SteinID,Susanna Mak,Abdul AlHesayen,JoAnne Arcand	Background Adherence todiet and medical therapies are key toimproving heart failure (HF) outcomes; however, nonadherence iscommon. While mobile apps may be apromising way tosupport patients with adherence via education and monitoring, HF patient perspectives regarding the use ofapps for HF management inunknown. This data iscritical for these tools tobe successfully developed, implemented, and ado…	Plos one	10.1371/journal.pone.0285659	include
Performance of glycated hemoglobin A1c for the diagnosis of gestational diabetes mellitus during the SARS-CoV-2 pandemic in Belgium (2020-2021)	2023	Negrea, MC; Oriot, P; Courcelles, A; Gruson, D; Alexopoulou, O	Objectives: During the severe acute respiratory syndrome coronavirus 2 (SARS-CoV-2) pandemic, health care access was restricted. To reduce the risk of maternal SARS-CoV-2 infection, simplified screening recommenda-tions for gestational diabetes mellitus (GDM) have been suggested, leading to glycated hemoglobin A1c (HbA1c) being proposed as an alternative to the oral glucose tolerance test (OGTT).…	EUROPEAN JOURNAL OF OBSTETRICS & GYNECOLOGY AND REPRODUCTIVE BIOLOGY	10.1016/j.ejogrb.2023.08.368	exclude	title did not meet inclusion criteria (a) and (b): not related to diabetic elderly's healthcare research.
Projecting the Health and Economic Burden of Cardiovascular Disease Among People with Type 2 Diabetes, 2022-2031	2023	Abushanab, D; Marquina, C; Morton, JI; Al-Badriyeh, D; Lloyd, M; Magliano, DJ; Liew, D; Ademi, Z	ObjectiveThe aim was to project the health and economic outcomes of cardiovascular disease (CVD) among people with type 2 diabetes from Australian public healthcare and societal perspectives over the next decade.MethodsA dynamic multistate model with yearly cycles was developed to project cardiovascular events among Australians with type 2 diabetes aged 40-89 years from 2022 to 2031. CVD risk (my…	PHARMACOECONOMICS	10.1007/s40273-023-01258-7	exclude	full text did not meet creteria (a): Not talk about mobile app in healthcare.
Real-world Navigation with Application: Characteristics of Gaze Behavior and Associated Factors in Older Adults	2023	Suguru Shimokihara, Michio Maruta, Gwanghee Han, Yuriko Ikeda, Taishiro Kamasaki, Yuma Hidaka, Yoshihiko Akasaki, and Takayuki Tabira	Background and Objectives: Advancing age might impair real-world navigation ability. The use of mobile devices by older adults has grown rapidly in recent years. Navigation applications (apps) in mobile devices may facilitate the freedom of outings for older adults. Our aim is to investigate age-related differences in real-world app-based navigation walking in terms of accuracy, efficiency, and g…	Innovation in Aging	10.1093/geroni/igad108	include
Adolescents, parents, and providers' experiences of triadic encounters in paediatric diabetes clinics: A qualitative study	2024	Coyne, I; Pembroke, S; Sleath, B; Brenner, M; Roche, EF; Hilliard, C; Cody, D	Introduction: Adolescents with Type 1 diabetes are a cohort whose self-management of their diabetes care often declines during adolescence which can lead to adverse health outcomes. Research indicates that providers find it challenging to engage adolescents in communication exchanges during triadic encounters in diabetes clinics. Our study aimed to explore adolescents, parents, and providers' exp…	HEALTH EXPECTATIONS	10.1111/hex.13916	exclude	title did not meet inclusion criteria (a) : not focus on elderly group.
Care Partner Engagement in Secure Messaging Between Patients With Diabetes and Their Clinicians: Cohort Study	2024	Semere W.; Karter A.J.; Lyles C.R.; Reed M.E.; Karliner L.; Kaplan C.; Liu J.Y.; Livaudais-Toman J.; Schillinger D.	Background: Patient engagement with secure messaging (SM) via digital patient portals has been associated with improved diabetes outcomes, including increased patient satisfaction and better glycemic control. Yet, disparities in SM uptake exist among older patients and racial and ethnic underserved groups. Care partners (family members or friends) may provide a means for mitigating these disparit…	JMIR Diabetes	10.2196/49491	exclude	title did not meet inclusion criteria (a) and (b): not related to diabetic elderly's healthcare research.
Illness Perception, Coping, and Self-Care Adherence Among Adults With Type 2 Diabetes	2024	Chindankutty N.V.; Devineni D.	Understanding the key factors in managing type 2 diabetes over the long term has become necessary. This study aims to explore the association between illness perception, coping, and self-care adherence among adults with type 2 diabetes and find the influence of illness perception and coping on self-care adherence. A cross-sectional survey design was used to collect data from 123 adults with type …	Journal of Population and Social Studies	10.25133/JPSSv322024.040	exclude	abstract did not meet inclusion criteria (a): Not focus on elderly and their demands.
Is LDL cholesterol associated with long-term mortality among primary prevention adults? A retrospective cohort study from a large healthcare system	2024	Kip, KE; Diamond, D; Mulukutla, S; Marroquin, OC	Objectives Among primary prevention-type adults not on lipid-lowering therapy, conflicting results exist on the relationship between low-density lipoprotein cholesterol (LDL-C) and long-term mortality. We evaluated this relationship in a real-world evidence population of adults. Design Retrospective cohort study. Setting Electronic medical record data for adults, from 4 January 2000 through 31 De…	BMJ OPEN	10.1136/bmjopen-2023-077949	exclude	abstract did not meet inclusion criteria (a): Not focus on elderly and their demands.
A Mobile Health Salt Reduction Intervention for People With Hypertension: Results of a Feasibility Randomized Controlled Trial	2024	Sarah Payne Riches, Carmen Piernas, Paul Aveyard, James P Sheppard, Mike Rayner, Charlotte Albury,; Susan A Jebb	Background: A high-salt diet is a risk factor for hypertension and cardiovascular disease; therefore, reducing dietary salt intake is a key part of prevention strategies. There are few effective salt reduction interventions suitable for delivery in the primary care setting, where the majority of the management and diagnosis of hypertension occurs. Objective: The aim of this study is to assess the…	JMIR MHEALTH AND UHEALTH	10.2196/26233	include
Investigating the Health Diet Needs of Diabetic Elderly in Daily Life: A Systematic Review	2024	Li Jinglong, Rosalam Che Me, Faisul Arif Ahmad, Qisen Zhu	Diabetes has increasingly affected populations over the decades, particularly among elderly groups. Maintaining a healthy diet is crucial for managing diabetes, yet elderly people with diabetes often exhibit poor dietary habits. Therefore, this paper aims to investigate the dietary needs of elderly individuals with diabetes to provide comprehensive guidance for improving their dietary habits and …	Edelweiss Applied Science and Technology	10.55214/25768484.v8i4.1487	include
Analysis of Internet of things implementation barriers in the cold supply chain: An integrated ISM-MICMAC and DEMATEL approach	2024	Kazrin Ahmad,Md. Saiful Islam,Md. Abrar JahinID,M. F.Mridha ID	Integrating Internet ofThings (IoT) technology inside the cold supply chain can enhance transparency, efficiency, and quality, optimize operating procedures, and increase productivity. The integration ofthe IoT inthis complicated setting ishindered by specific barriers that require thorough examination. Prominent barriers toIoT implementation inacold supply chain, which isthe main objective, are …	PLOS ONE	10.1371/journal.pone.0304118	include
Blood glucose monitoring devices for type 1 diabetes: a journey from the food and drug administration approval to market availability	2024	Rahul Mittal, Nicole Koutras, Jonathan Maya, Joana R. N. Lemos and Khemraj Hirani	Blood glucose monitoring constitutes a pivotal element in the clinical management of Type 1 diabetes (T1D), a globally escalating metabolic disorder. Continuous glucose monitoring (CGM) devices have demonstrated efficacy in optimizing glycemic control, mitigating adverse health outcomes, and augmenting the overall quality of life for individuals afflicted with T1D. Recent progress in the field en…	frontiers in endocrinology	10.3389/fendo.2024.1352302	include
Population impact and cost-effectiveness of artificial intelligence-based diabetic retinopathy screening in people living with diabetes in Australia: a cost effectiveness analysis	2024	Hu W.; Joseph S.; Li R.; Woods E.; Sun J.; Shen M.; Jan C.L.; Zhu Z.; He M.; Zhang L.	Background: We aimed to evaluate the cost-effectiveness of an artificial intelligence-(AI) based diabetic retinopathy (DR) screening system in the primary care setting for both non-Indigenous and Indigenous people living with diabetes in Australia. Methods: We performed a cost-effectiveness analysis between January 01, 2022 and August 01, 2023. A decision-analytic Markov model was constructed to …	eClinicalMedicine	10.1016/j.eclinm.2023.102387	exclude	title did not meet inclusion criteria (a) : not focus on elderly group.
