# Supplementary material for: Investigating the application of IoT mobile app and healthcare services for diabetic elderly: A systematic review
Source: PLoS One. 2025 Apr 15;20(4):e0321090. doi: 10.1371/journal.pone.0321090 (PMC11999127; doi:10.1371/journal.pone.0321090)
Supplement: S2 File — (ZIP) [file pone.0321090.s002.zip › 5-Data Extraction Table from Primary Sources.xlsx]

## Sheet: Sheet1
data extractors	date of extraction	title	years	author	abstract	publish	doi	exclude or include	include reason(s)		Inclusion Criteria	Exclusion Criteria
Jinglong Li	Aug 23 2024	Singular profile of diabetics	2014	A. Ait-Younes; F. Blanchard; B. Delemer; M. Herbin	The therapeutic monitoring of patients at home produces a mass of data that requires new methods for analyzing and processing. The main challenge of medical data processing is the management of high intra-subject and inter-subject variabilities. The need for specific dashboards for both the patient and the group of patients with similar therapeutic behaviors is another difficulty. This paper desc…	2014 14th International Conference on Innovations for Community Services (I4CS)	10.1109/I4CS.2014.6860560	include	this arctcle meet inclusion criteria (b): focus on diabetic elderly's healthcare.		(a) Articles include healthcare mobile applications as technology for diabetic elderly;	(a) IoT mobile application but not healthcare application for diabetic elderly;
Jinglong Li	Aug 23 2024	Diabetes in older people: new insights and remaining challenges	2015	Alan Sinclair, Trisha Dunning, Leocadio Rodriguez-Mañas	Diabetes in ageing communities imposes a substantial personal and public health burden by virtue of its high prevalence, its capacity to cause disabling vascular complications, the emergence of new non-vascular complications, and the effects of frailty. In this Review, we examine the current state of knowledge about diabetes in older people (aged ≥75 years) and discuss how recognition of the effe…	The Lancet Diabetes & Endocrinology	10.1016/S2213-8587(14)70176-7	include	this arctcle meet inclusion criteria (b): focus on diabetic elderly's healthcare.		(b) Articles focus on diabetic elderly’s healthcare;	(b) Mobile application does not focus on healthcare;
Jinglong Li	Aug 23 2024	Associations between diabetes self-management and microvascular complications in patients with type 2 diabetes	2016	Fatemeh Mehravar, Mohammad Ali Mansournia, Kourosh Holakouie-Naieni, Ensie Nasli-Esfahani, Nasrin Mansournia, Amir Almasi-Hashiani	Diabetes is a major public health problem that is approaching epidemic proportions globally. Diabetes self-management can reduce complications and mortality in type 2 diabetic patients. The purpose of this study was to examine associations between diabetes self-management and microvascular complications in patients with type 2 diabetes. In this cross-sectional study, 562 Iranian patients older th…	Epidemiology and Health	10.4178/epih.e2016004	include	this arctcle meet inclusion criteria (b): focus on diabetic elderly's healthcare.		(c) Access to the full articles.	(c) Healthcare mobile application design not for diabetic elderly;
Jinglong Li	Aug 23 2024	Patient-Facing Mobile Apps to Treat High-Need, High-Cost Populations: A Scoping Review	2016	Singh, K; Drouin, K; Newmark, LP; Filkins, M; Silvers, E; Bain, PA; Zulman, DM; Lee, JH; Rozenblum, R; Pabo, E; Landman, A; Klinger, EV; Bates, DW	Background: Self-management is essential to caring for high-need, high-cost (HNHC) populations. Advances in mobile phone technology coupled with increased availability and adoption of health-focused mobile apps have made self-management more achievable, but the extent and quality of the literature supporting their use is not well defined. Objective: The purpose of this review was to assess the br…	JMIR MHEALTH AND UHEALTH	10.2196/mhealth.6445	include	this arctcle meet inclusion criteria (a): research on healthcare mobile application for diabetic elderly and elderly.			(d) Inaccessibility to full-text articles.
Jinglong Li	Aug 23 2024	Review of Hypoglycemia in the Older Adult: Clinical Implications and Management	2016	Sircar, M; Bhatia, A; Munshi, M	The aging of the population is a worldwide phenomenon. The prevalence of diabetes rises with increasing age, so the personal and financial costs of diabetes in the aging population have become significant burdens. In 2012, 104 billion (59%) of the estimated $176 billion in United States healthcare expenditures attributable to diabetes were utilized by patients older than 65 years of age [American…	CANADIAN JOURNAL OF DIABETES	10.1016/j.jcjd.2015.10.004	include	this arctcle meet inclusion criteria (a) and (b): research on diabetic elderly's healthcare.
Jinglong Li	Aug 23 2024	mHealth for diabetes self-management in the Kingdom of Saudi Arabia: barriers and solutions	2018	Turki Alanzi	Purpose: In this paper I present a perspective of mobile health (mHealth) technologies for diabetes in conjunction with an overview of the current status of mHealth technologies for diabetes self-management and the clinical evidence in the Kingdom of Saudi Arabia. In addition, a small survey to identify the barriers to mHealth for diabetes care in the Kingdom and the relevant solutions are discus…		10.2147/JMDH.S174198	include	this arctcle meet inclusion criteria (a) and (b): research on diabetic elderly's healthcare.
Jinglong Li	Aug 24 2024	Associations of the metabolic syndrome and its components with cognitive impairment in older adults	2019	Insa Feinkohl , Jürgen Janke, Daniel Hadzidiakos, Arjen Slooter, Georg Winterer, Claudia Spies and Tobias Pischon	Background: The metabolic syndrome (MetS) is an established cardiovascular risk factor. Here, we investigated its role in cognitive impairment. Methods: Baseline data from 202 participants (aged 65 to 87 years) of the BioCog study were used. All were free of clinical dementia (MMSE≥24/30). Cognitive impairment was defined as the lowest tertile of a cognitive summary score. Multiple logistic regre…	BMC Geriatrics	10.1186/s12877-019-1073-7	include	this arctcle meet inclusion criteria (b): focus on diabetic elderly's health and related care issues.
Jinglong Li	Aug 24 2024	Depression and Incidence of Frailty in Older People From Six Latin American Countries	2019	A. Matthew Prina, Ph.D., Brendon Stubbs, Ph.D., Nicola Veronese, Ph.D., Mariella Guerra, Ph.D., Carolina Kralj, M.D., Juan J. Llibre Rodriguez, Ph.D., Martin Prince, M.D., Yu-Tzu Wu, Ph.D.	Objective: Frailty and depression are highly comorbid conditions, but the casual direction is unclear and has not been explored in low- and middleincome countries. The aim of this study was to investigate the potential impact of depression on incident frailty in older people living in Latin America. Methods: This study was based on a population-based cohort of 12,844 people aged 65 or older from …	Geriatric Psychiatry 27:10 (2019) 1072−1079	10.1016/j.jagp.2019.04.008	include	this arctcle meet inclusion criteria (b): focus on diabetic elderly's health and related care issues.
Jinglong Li	Aug 24 2024	Predictors of post prandial glucose level in diabetic elderly	2019	Ni Putu Wulan Purnama Sari, Maria Manungkalit	Post prandial glucose (PPG) level describes the speed of glucose absorption after two hours of macronutrient consumption. By knowing this, we could get the big picture of insulin regulation function and macronutrient metabolism in our body. In elderly, age-related slower glucose metabolism leads to diabetes mellitus (DM) in older age. This study aimed to analyze the predictors of PPG level in dia…	International Journal of Public Health Science (IJPHS)	10.11591/ijphs.v8i2.19022	include	this arctcle meet inclusion criteria (b): focus on diabetic elderly's health and related care issues.
Jinglong Li	Aug 24 2024	A Mobile-Based Intervention for Glycemic Control in Patients With Type 2 Diabetes: Retrospective, Propensity Score-Matched Cohort Study	2020	Jing Li; Li Sun; Yaogang Wang, Lichuan Guo, Daiqing Li, Chang Liu, Ning Sun, Zheng Xu, Shu Li, Yunwen Jiang, Yuan Wang, Shunming Zhang, Liming Chen	Background: Mobile-based interventions appear to be promising in ameliorating huge burdens experienced by patients with type 2 diabetes. However, it is unclear how effective mobile-based interventions are in glycemic management of patients with type 2 diabetes based on real-world evidence. Objective: This study aimed to evaluate the effectiveness of a mobile-based intervention on glycemic control…	JMIR MHEALTH AND UHEALTH	10.2196/15390	include	this arctcle meet inclusion criteria (a) and (b): research on diabetic elderly's healthcare.
Jinglong Li	Aug 25 2024	A multidimensional approach to frailty in older people	2020	Alberto Pilottoa, Carlo Custoderoa, Stefania Maggic, Maria Cristina Polidorid, Nicola Veroneseb,e, Luigi Ferruccif	Frailty is an important factor determining a higher risk of adverse health outcomes in older adults. Although scientific community in the last two decades put a lot of effort for its definition, to date no consensus was reached on its assessment. The mainstream thinking describes frailty as a loss of physical functions or as accumulation of multiple deficits. Recently, a novel conceptual model of…		10.1016/j.arr.2020.101047	include	this arctcle meet inclusion criteria (b): focus on diabetic elderly's health and related care issues.
Jinglong Li	Aug 25 2024	Benefits and Challenges of Diabetes Technology Use in Older Adults	2020	Elena Toschi, Medha N. Munshi	Over the past few decades, there has been an increase in the use of technology for the management of diabetes, primarily in the young and middle aged patients with type 1 diabetes (T1D). However, as technology has become more common, less expensive, and easier to use, its use has expanded to those with type 2 diabetes (T2D). In addition, in recent years, a growing number of older adults have star…	HHS Public Access	10.1016/j.ecl.2019.10.001	include	this arctcle meet inclusion criteria (a) and (b): research on diabetic elderly's healthcare.
Jinglong Li	Aug 26 2024	Communication Behavior Changes Between Patients With Diabetes and Healthcare Providers Over 9 Years: Retrospective Cohort Study	2020	Arriel Benis, Refael Barak Barkan, Tomer Sela, Nissim Harel	Background: Health organizations and patients interact over different communication channels and are harnessing digital communications for this purpose. Assisting health organizations to improve, adapt, and introduce new patient–health care practitioner communication channels (such as patient portals, mobile apps, and text messaging) enhances health care services access. Objective: This retrospec…	JOURNAL OF MEDICAL INTERNET RESEARCH	10.2196/17186	include	this arctcle meet inclusion criteria (a): research on healthcare mobile application for diabetic elderly and elderly.
Jinglong Li	Aug 25 2024	Glycemic variability indices determined by self-monitoring of blood glucose are associated with β-cell function in Chinese patients with type 2 diabetes	2020	Yusheng Zhang, Jiao Dai, Xiao Han, Yue Zhao, Hui Zhang, Xuan Liu, Wei Li, Hongwei Ling, Xiaoyan Zhou, Changjiang Ying	Introduction: Glycemic control plays an important role in diabetes management, and selfmonitoring of blood glucose (SMBG) is critical to achieving good glycemic control. However, there are few studies about the relationship between SMBG-estimated glycemic indices and b-cell function. Here we investigated the association between glucose variation indices estimated by SMBG and b-cell function among…	diabetes research and clinical practice	10.1016/j.diabres.2020.108152	include	this arctcle meet inclusion criteria (b): focus on diabetic elderly's health and related care issues.
Jinglong Li	Aug 25 2024	A Novel Digital Pill System for Medication Adherence Measurement and Reporting: Usability Validation Study	2021	Susan L Baumgartner, PharmD, D Eric Buffkin Jr, Elise Rukavina, Jason Jones, Elizabeth Weiler, Tony C Carnes	Background: Medication nonadherence is a costlyproblem that is common in clinical use and clinical trials alike, with significant adverse consequences. Digital pill systems have proved to be effective and safe solutions to the challenges of nonadherence, with documented success in improving adherence and health outcomes. Objective: The aim of this human factors validation study is to evaluate a n…	JMIR HUMAN FACTORS	10.2196/30786	include	this arctcle meet inclusion criteria (a) and (b): research on diabetic elderly's healthcare.
Jinglong Li	Aug 26 2024	A Novel Rule-Based Recommender System For The Indian Elderly Diabetic Population	2021	N. Ramesh; S. Dabbiru; A. Arya; A. Rehman	Recommender systems are widely used for recommending items based on the user's specific preference. They depict user choices in a manner that can be exploited to personalize search results. In this paper, a novel rule-based model is proposed for recommending foods for Indian elderly diabetic population based on Glycemic Index (GI) of food items. Rules are extracted using Ripper algorithm from a r…	2021 5th International Conference on Informatics and Computational Sciences (ICICoS)	10.1109/ICICoS53627.2021.9651768	include	this arctcle meet inclusion criteria (a): research on healthcare mobile application for diabetic elderly and elderly.
Jinglong Li	Aug 26 2024	Multi-Sensor Wearable Health Device Framework for Real-Time Monitoring of Elderly Patients Using a Mobile Application and High-Resolution Parameter Estimation	2022	Gabriel P. M. Pinheiro, Ricardo K. Miranda, Bruno J. G. Praciano, Giovanni A. Santos, Fábio L. L. Mendonça, Elnaz Javidi, João Paulo Javidi da Costa and Rafael T. de Sousa	Automatized scalable healthcare support solutions allow real-time 24/7 health monitoring of patients, prioritizing medical treatment according to health conditions, reducing medical appointments in clinics and hospitals, and enabling easy exchange of information among healthcare professionals. With recent health safety guidelines due to the COVID-19 pandemic, protecting the elderly has become imp…	frontiers in human neuroscience	10.3389/fnhum.2021.750591	include	this arctcle meet inclusion criteria (a) and (b): research on diabetic elderly's healthcare.
Jinglong Li	Aug 27 2024	What Factors Predict the Adoption of Type 2 Diabetes Patients to Wearable Activity Trackers—Application of Diffusion of Innovation Theory	2022	Ping Chen, Ying Shen, Zeming Li, Xinying Sun, Xing Lin Feng and Edwin B. Fisher	Background: Globally, diabetes has brought an enormous burden to public health resources, and the situation of disease burden caused by diabetes in China is especially severe. China is currently facing the dual threat of aging and diabetes, and wearable activity trackers could promote elderly diabetic patients’ physical activity levels and help them to manage blood glucose control. Therefore, exa…	FRONTIERS IN PUBLIC HEALTH	10.3389/fpubh.2021.773293	include	this arctcle meet inclusion criteria (a) and (b): research on diabetic elderly's healthcare.
Jinglong Li	Aug 27 2024	A content and quality analysis of free, popular mHealth apps supporting ‘plant-based’ diets	2023	Lee, et. Al	There has been an increased emphasis on plant-based foods and diets. Although mobile technology has the potential tobe aconvenient and innovative tool tohelp consumers adhere todietary guidelines, little isknown about the content and quality offree, popular mobile health (mHealth) plant-based diet apps. The objective ofthe study was toassess the content and quality offree, popular mHealth apps su…	PLOS DIGITAL HEALTH	10.1371/journal.pdig.0000360	include	this arctcle meet inclusion criteria (a): research on healthcare mobile application for diabetic elderly and elderly.
Jinglong Li	Aug 27 2024	A Smart Sensing Technologies-Based Intelligent Healthcare System for Diabetes Patients	2023	Sana Maqbool , Imran Sarwar Bajwa, Saba Maqbool, Shabana Ramzan and Muhammad Junaid Chishty	An Artificial Intelligence (AI)-enabled human-centered smart healthcare monitoring system can be useful in life saving, specifically for diabetes patients. Diabetes and heart patients need realtime and remote monitoring and recommendation-based medical assistance. Such human-centered smart healthcare systems can not only provide continuous medical assistance to diabetes patients but can also redu…	sensors	10.3390/s23239558	include	this arctcle meet inclusion criteria (a) and (b): research on diabetic elderly's healthcare.
Jinglong Li	Aug 27 2024	Cardiovascular Safety in Type 2 Diabetes With Sulfonylureas as Second-line Drugs: A Nationwide Population-Based Comparative Safety Study	2023	Huan Wang, Ruth L.M. Cordiner, Yu Huang, Louise Donnelly, Simona Hapca, Andrew Collier, John McKnight, Brian Kennon, Fraser Gibb, Paul McKeigue, Sarah H. Wild, Helen Colhoun, John Chalmers, John Petrie, Naveed Sattar, Thomas MacDonald, Rory J. McCrimmon, Daniel R. Morales, and Ewan R. Pearson, on behalf of the Scottish Diabetes Research Network Epidemiology Group	OBJECTIVE To assess the real-world cardiovascular (CV) safety for sulfonylureas (SU), in comparison with dipeptidyl peptidase 4 inhibitors (DPP4i) and thiazolidinediones (TZD), through development of robust methodology for causal inference in a whole nation study. RESEARCH DESIGN AND METHODS A cohort study was performed including people with type 2 diabetes diagnosed in Scotland before 31 Decembe…	american diabeetes association	10.2337/dc22-1238	include	this arctcle meet inclusion criteria (b): focus on diabetic elderly's health and related care issues.
Jinglong Li	Aug 28 2024	Clinical and Economic Assessment of MyDiaCare, Digital Tools Combined With Diabetes Nurse Educator Support, for Managing Diabetes in South Africa: Observational Multicenter, Retrospective Study Associated With a Budget Impact Model	2023	Makan, H; Makan, L; Lubbe, J; Alami, S; Lancman, G; Schaller, M; Delval, C; Kok, A	Background: In South Africa, diabetes prevalence is expected to reach 5.4 million by 2030. In South Africa, diabetes-related complications severely impact not only patient health and quality of life but also the economy. Objective: The Diabetes Nurse Educator (DNE) study assessed the benefit of adding the MyDiaCare program to standard of care for managing patients with type 1 and type 2 diabetes …	JMIR FORMATIVE RESEARCH	10.2196/35790	include	this arctcle meet inclusion criteria (a) and (b): research on diabetic elderly's healthcare.
Jinglong Li	Aug 28 2024	Exploring the barriers and enablers of diabetes care in aremote Australian context: Aqualitative study	2023	Siobhan Bourke,Syarifah Liza Munira,Anne Parkinson,Emily Lancsar, Jane Desborough	Objective This qualitative study explored the current barriers and enablers ofdiabetes care inthe Indian Ocean Territories (IOT). Methods Aconstructivist grounded theory approach that incorporated semi-structured telephone interviews was employed. Initial analysis ofthe interview transcripts used aline-by-line approach, toidentify recurring themes, connections, and patterns, before they were rela…	PLoS ONE	10.1371/journal. pone.0286517	include	this arctcle meet inclusion criteria (b): focus on diabetic elderly's health and related care issues.
Jinglong Li	Aug 28 2024	Patient perspectives on the use of mobile apps to support heart failure management: A qualitative descriptive study	2023	Bridve Sivakumar,Manon Lemonde,Matthew SteinID,Susanna Mak,Abdul AlHesayen,JoAnne Arcand	Background Adherence todiet and medical therapies are key toimproving heart failure (HF) outcomes; however, nonadherence iscommon. While mobile apps may be apromising way tosupport patients with adherence via education and monitoring, HF patient perspectives regarding the use ofapps for HF management inunknown. This data iscritical for these tools tobe successfully developed, implemented, and ado…	Plos one	10.1371/journal.pone.0285659	include	this arctcle meet inclusion criteria (a): research on healthcare mobile application for diabetic elderly and elderly.
Jinglong Li	Aug 28 2024	Real-world Navigation with Application: Characteristics of Gaze Behavior and Associated Factors in Older Adults	2023	Suguru Shimokihara, Michio Maruta, Gwanghee Han, Yuriko Ikeda, Taishiro Kamasaki, Yuma Hidaka, Yoshihiko Akasaki, and Takayuki Tabira	Background and Objectives: Advancing age might impair real-world navigation ability. The use of mobile devices by older adults has grown rapidly in recent years. Navigation applications (apps) in mobile devices may facilitate the freedom of outings for older adults. Our aim is to investigate age-related differences in real-world app-based navigation walking in terms of accuracy, efficiency, and g…	Innovation in Aging	10.1093/geroni/igad108	include	this arctcle meet inclusion criteria (a) and (b): research on diabetic elderly's healthcare.
Jinglong Li	Aug 26 2024	Investigating the Health Diet Needs of Diabetic Elderly in Daily Life: A Systematic Review	2024	Li Jinglong, Rosalam Che Me, Faisul Arif Ahmad, Qisen Zhu	Diabetes has increasingly affected populations over the decades, particularly among elderly groups. Maintaining a healthy diet is crucial for managing diabetes, yet elderly people with diabetes often exhibit poor dietary habits. Therefore, this paper aims to investigate the dietary needs of elderly individuals with diabetes to provide comprehensive guidance for improving their dietary habits and …	Edelweiss Applied Science and Technology	10.55214/25768484.v8i4.1487	include	this arctcle meet inclusion criteria (a) and (b): research on diabetic elderly's healthcare.
Jinglong Li	Aug 28 2024	A Mobile Health Salt Reduction Intervention for People With Hypertension: Results of a Feasibility Randomized Controlled Trial	2024	Sarah Payne Riches, Carmen Piernas, Paul Aveyard, James P Sheppard, Mike Rayner, Charlotte Albury,; Susan A Jebb	Background: A high-salt diet is a risk factor for hypertension and cardiovascular disease; therefore, reducing dietary salt intake is a key part of prevention strategies. There are few effective salt reduction interventions suitable for delivery in the primary care setting, where the majority of the management and diagnosis of hypertension occurs. Objective: The aim of this study is to assess the…	JMIR MHEALTH AND UHEALTH	10.2196/26233	include	this arctcle meet inclusion criteria (a) and (b): research on diabetic elderly's healthcare.
Jinglong Li	Aug 28 2024	Analysis of Internet of things implementation barriers in the cold supply chain: An integrated ISM-MICMAC and DEMATEL approach	2024	Kazrin Ahmad,Md. Saiful Islam,Md. Abrar JahinID,M. F.Mridha ID	Integrating Internet ofThings (IoT) technology inside the cold supply chain can enhance transparency, efficiency, and quality, optimize operating procedures, and increase productivity. The integration ofthe IoT inthis complicated setting ishindered by specific barriers that require thorough examination. Prominent barriers toIoT implementation inacold supply chain, which isthe main objective, are …	PLOS ONE	10.1371/journal.pone.0304118	include	this arctcle meet inclusion criteria (a): research on healthcare mobile application for diabetic elderly and elderly.
Jinglong Li	Aug 28 2024	Blood glucose monitoring devices for type 1 diabetes: a journey from the food and drug administration approval to market availability	2024	Rahul Mittal, Nicole Koutras, Jonathan Maya, Joana R. N. Lemos and Khemraj Hirani	Blood glucose monitoring constitutes a pivotal element in the clinical management of Type 1 diabetes (T1D), a globally escalating metabolic disorder. Continuous glucose monitoring (CGM) devices have demonstrated efficacy in optimizing glycemic control, mitigating adverse health outcomes, and augmenting the overall quality of life for individuals afflicted with T1D. Recent progress in the field en…	frontiers in endocrinology	10.3389/fendo.2024.1352302	include	this arctcle meet inclusion criteria (b): focus on diabetic elderly's health and related care issues.
