# Supplementary material for: Investigating the application of IoT mobile app and healthcare services for diabetic elderly: A systematic review
Source: PLoS One. 2025 Apr 15;20(4):e0321090. doi: 10.1371/journal.pone.0321090 (PMC11999127; doi:10.1371/journal.pone.0321090)
Supplement: S2 File — (ZIP) [file pone.0321090.s002.zip › 6-CASP-reporting quality assessment.xlsx]

## Sheet: Sheet1
CASP checklist evaluation criteria (Colour: green=yes, orange=can not tell, red=no)													Referencing: we recommend using the Harvard style citation, i.e.: Critical Appraisal Skills Programme (2018). CASP (insert name of checklist i.e. Cohort Study) Checklist. [online] Available at: URL. Accessed: Date Accessed.
	Valid aim?	Recruitment acceptable?	Exposure correctly measured?	Outcome correctly measured?	Identified confounding?	Addressed confounding?	Subject follow-up finish enough?	Subject follow-up long enough?	Results believable?	Results comparable to others?	Implication for practice?		Selected article title	1. Did the study address a clearly focused issue?	2. Was the cohort recruited in an acceptable way?	3. Was the exposure accurately measured to minimise bias?	4. Was the outcome accurately measured to minimise bias?	5. (a) Have the authors identified all important confounding factors?	5. (b) Have they taken account of the confounding factors in the design and/or analysis?	6. (a) Was the follow up of subjects complete enough?	6. (b) Was the follow up of subjects long enough?	7. Do you believe the results?	8. Can the results be applied to the local population?	9. What are the implications of this study for practice?	Pass a quality assessment using the CASP tool
A. Ait-Younes; F. Blanchard; B. Delemer; M. Herbin, 2014													Singular profile of diabetics	Yes	Yes	Yes	Yes	Yes	Yes	Can't tell	Can't tell	Yes	Yes	Yes	Qualified
Alan Sinclair, Trisha Dunning, Leocadio Rodriguez-Mañas, 2015													Diabetes in older people: new insights and remaining challenges	Yes	Yes	Yes	Yes	Can't tell	No	Can't tell	Can't tell	Yes	Yes	Yes	Qualified
Fatemeh Mehravar et al., 2016													Associations between diabetes self-management and microvascular complications in patients with type 2 diabetes	Yes	Yes	Yes	Yes	Can't tell	Can't tell	Can't tell	Can't tell	Yes	Yes	Yes	Qualified
Singh, K, et al., 2016													Patient-Facing Mobile Apps to Treat High-Need, High-Cost Populations: A Scoping Review	Yes	Yes	Yes	No	Yes	Yes	Yes	Can't tell	Yes	Yes	Yes	Qualified
Sircar, M, et al., 2016													Review of Hypoglycemia in the Older Adult: Clinical Implications and Management	Yes	Yes	Yes	Yes	Yes	Yes	Can't tell	Can't tell	Yes	Yes	Yes	Qualified
Turki Alanzi, et al., 2018													mHealth for diabetes self-management in the Kingdom of Saudi Arabia: barriers and solutions	Yes	Yes	Yes	Yes	Can't tell	Yes	No	Can't tell	Yes	Yes	Yes	Qualified
Insa Feinkohl, et al., 2019													Associations of the metabolic syndrome and its components with cognitive impairment in older adults	Yes	Yes	Yes	Yes	Can't tell	Can't tell	No	Can't tell	Yes	Yes	Yes	Qualified
A. Matthew Prina, et al., 2019													Depression and Incidence of Frailty in Older People From Six Latin American Countries	Yes	Yes	Yes	Yes	Can't tell	Can't tell	Can't tell	Can't tell	Yes	Yes	Yes	Qualified
Ni Putu W. P. S, et al., 2019													Predictors of post prandial glucose level in diabetic elderly	Yes	Yes	Yes	Yes	Can't tell	Yes	Yes	Can't tell	Yes	Yes	Yes	Qualified
Jing Li, et al., 2020													A Mobile-Based Intervention for Glycemic Control in Patients With Type 2 Diabetes: Retrospective, Propensity Score-Matched Cohort Study	Yes	Yes	Yes	Yes	Yes	Yes	Yes	Can't tell	Yes	Yes	Yes	Qualified
Alberto Pilottoa, et al., 2020													A multidimensional approach to frailty in older people	Yes	Yes	Yes	Yes	Can't tell	Yes	Yes	Yes	Yes	Yes	Yes	Qualified
Elena Toschi, et al., 2020													Benefits and Challenges of Diabetes Technology Use in Older Adults	Yes	Yes	Yes	Yes	Yes	Yes	Yes	Can't tell	Yes	Yes	Yes	Qualified
Arriel Benis, et al., 2020													Communication Behavior Changes Between Patients With Diabetes and Healthcare Providers Over 9 Years: Retrospective Cohort Study	Yes	Can't tell	Can't tell	Yes	Yes	Yes	Can't tell	Can't tell	Yes	Yes	Yes	Qualified
Yusheng Zhang, et al., 2020													Glycemic variability indices determined by self-monitoring of blood glucose are associated with β-cell function in Chinese patients with type 2 diabetes	Yes	Yes	Yes	Yes	Can't tell	Yes	Yes	Yes	Yes	Yes	Yes	Qualified
Susan L Baumgartner, et al., 2021													A Novel Digital Pill System for Medication Adherence Measurement and Reporting: Usability Validation Study	Yes	Yes	Yes	Yes	Can't tell	Yes	Yes	Can't tell	Yes	Yes	Yes	Qualified
N. Ramesh, et al., 2021													A Novel Rule-Based Recommender System For The Indian Elderly Diabetic Population	Yes	Yes	Yes	Yes	Yes	Yes	Can't tell	Can't tell	Yes	Yes	Yes	Qualified
Li Jinglong, et al., 2024													Investigating the Health Diet Needs of Diabetic Elderly in Daily Life: A Systematic Review	Yes	Yes	Yes	Yes	Can't tell	Yes	Yes	Can't tell	Yes	Yes	Yes	Qualified
Gabriel P, et al., 2022													Multi-Sensor Wearable Health Device Framework for Real-Time Monitoring of Elderly Patients Using a Mobile Application and High-Resolution Parameter Estimation	Yes	Yes	Yes	Yes	Yes	Yes	Can't tell	Can't tell	Yes	Yes	Yes	Qualified
Ping Chen, et al., 2022													What Factors Predict the Adoption of Type 2 Diabetes Patients to Wearable Activity Trackers—Application of Diffusion of Innovation Theory	Yes	Yes	Yes	Yes	Yes	Yes	Yes	Yes	Yes	Yes	Yes	Qualified
Lee, et al., 2023													A content and quality analysis of free, popular mHealth apps supporting ‘plant-based’ diets	Yes	Yes	Yes	Can't tell	No	Yes	Yes	Can't tell	Yes	Yes	Yes	Qualified
Sana Maqbool, et al., 2023													A Smart Sensing Technologies-Based Intelligent Healthcare System for Diabetes Patients	Yes	Can't tell	Yes	Yes	Can't tell	Yes	Can't tell	Yes	Yes	Yes	Yes	Qualified
Huan Wang, et al., 2023													Cardiovascular Safety in Type 2 Diabetes With Sulfonylureas as Second-line Drugs: A Nationwide Population-Based Comparative Safety Study	Yes	Yes	Can't tell	Yes	Can't tell	No	Can't tell	Yes	Yes	Yes	Yes	Qualified
Makan, H, et al., 2023													Clinical and Economic Assessment of MyDiaCare, Digital Tools Combined With Diabetes Nurse Educator Support, for Managing Diabetes in South Africa: Observational Multicenter, Retrospective Study Associated With a Budget Impact Model	Yes	Yes	Yes	No	Yes	Can't tell	Yes	Can't tell	Yes	Yes	Yes	Qualified
Siobhan Bourke, et al., 2023													Exploring the barriers and enablers of diabetes care in aremote Australian context: Aqualitative study	Yes	Yes	Yes	Yes	Can't tell	Yes	No	Can't tell	Yes	Yes	Yes	Qualified
Bridve Sivakumar, et al., 2023													Patient perspectives on the use of mobile apps to support heart failure management: A qualitative descriptive study	Yes	Yes	Yes	Yes	Can't tell	Yes	Yes	Can't tell	Yes	Yes	Yes	Qualified
Suguru Shimokihara, et al., 2023													Real-world Navigation with Application: Characteristics of Gaze Behavior and Associated Factors in Older Adults	Yes	Yes	Yes	Yes	Yes	Yes	Can't tell	Yes	Yes	Yes	Yes	Qualified
Sarah Payne Riches, et al., 2024													A Mobile Health Salt Reduction Intervention for People With Hypertension: Results of a Feasibility Randomized Controlled Trial	Yes	Yes	Can't tell	Yes	Yes	Can't tell	Can't tell	Yes	Yes	Yes	Yes	Qualified
Kazrin Ahmad, et al., 2024													Analysis of Internet of things implementation barriers in the cold supply chain: An integrated ISM-MICMAC and DEMATEL approach	Yes	Yes	Can't tell	Yes	No	Can't tell	Yes	Can't tell	Yes	Yes	Yes	Qualified
Rahul Mittal, et al., 2024													Blood glucose monitoring devices for type 1 diabetes: a journey from the food and drug administration approval to market availability	Yes	Yes	Yes	Yes	Yes	Yes	Yes	Can't tell	Yes	Yes	Yes	Qualified
