# Supplementary material for: Investigating the application of IoT mobile app and healthcare services for diabetic elderly: A systematic review
Source: PLoS One. 2025 Apr 15;20(4):e0321090. doi: 10.1371/journal.pone.0321090 (PMC11999127; doi:10.1371/journal.pone.0321090)
Supplement: S2 File — (ZIP) [file pone.0321090.s002.zip › 7-Cochrance RoB1-risk of bias assessment.xlsx]

## Sheet: Sheet1
Cochrane risk-of-bias tool for randomized trials version 1 (RoB 1). In this color-coded ranking, green color represents low risk of bias, yellow some concerns, and red high risk of bias
	Random sequence generation	Allocation concealment	Blinding of participants and personnel	Blinding of outcome assessment	Incomplete outcome data	Selective reporting			Judgement
A. Ait-Younes; F. Blanchard; B. Delemer; M. Herbin, 2014	#VALUE!	#VALUE!	#VALUE!	#VALUE!	#VALUE!	#VALUE!			#VALUE!	Low risk of bias
Alan Sinclair, Trisha Dunning, Leocadio Rodriguez-Mañas, 2015	#VALUE!	#VALUE!	#VALUE!	#VALUE!	#VALUE!	#VALUE!			#VALUE!	High risk of bias
Fatemeh Mehravar et al., 2016	#VALUE!	#VALUE!	#VALUE!	#VALUE!	#VALUE!	#VALUE!			#VALUE!	Unclear risk of bias
Singh, K, et al., 2016	#VALUE!	#VALUE!	#VALUE!	#VALUE!	#VALUE!	#VALUE!
Sircar, M, et al., 2016	#VALUE!	#VALUE!	#VALUE!	#VALUE!	#VALUE!	#VALUE!
Turki Alanzi, et al., 2018	#VALUE!	#VALUE!	#VALUE!	#VALUE!	#VALUE!	#VALUE!
Insa Feinkohl, et al., 2019	#VALUE!	#VALUE!	#VALUE!	#VALUE!	#VALUE!	#VALUE!
A. Matthew Prina, et al., 2019	#VALUE!	#VALUE!	#VALUE!	#VALUE!	#VALUE!	#VALUE!
Ni Putu W. P. S, et al., 2019	#VALUE!	#VALUE!	#VALUE!	#VALUE!	#VALUE!	#VALUE!
Jing Li, et al., 2020	#VALUE!	#VALUE!	#VALUE!	#VALUE!	#VALUE!	#VALUE!
Alberto Pilottoa, et al., 2020	#VALUE!	#VALUE!	#VALUE!	#VALUE!	#VALUE!	#VALUE!
Elena Toschi, et al., 2020	#VALUE!	#VALUE!	#VALUE!	#VALUE!	#VALUE!	#VALUE!
Arriel Benis, et al., 2020	#VALUE!	#VALUE!	#VALUE!	#VALUE!	#VALUE!	#VALUE!
Yusheng Zhang, et al., 2020	#VALUE!	#VALUE!	#VALUE!	#VALUE!	#VALUE!	#VALUE!
Susan L Baumgartner, et al., 2021	#VALUE!	#VALUE!	#VALUE!	#VALUE!	#VALUE!	#VALUE!
N. Ramesh, et al., 2021	#VALUE!	#VALUE!	#VALUE!	#VALUE!	#VALUE!	#VALUE!
Li Jinglong, et al., 2024	#VALUE!	#VALUE!	#VALUE!	#VALUE!	#VALUE!	#VALUE!
Gabriel P, et al., 2022	#VALUE!	#VALUE!	#VALUE!	#VALUE!	#VALUE!	#VALUE!
Ping Chen, et al., 2022	#VALUE!	#VALUE!	#VALUE!	#VALUE!	#VALUE!	#VALUE!
Lee, et al., 2023	#VALUE!	#VALUE!	#VALUE!	#VALUE!	#VALUE!	#VALUE!
Sana Maqbool, et al., 2023	#VALUE!	#VALUE!	#VALUE!	#VALUE!	#VALUE!	#VALUE!
Huan Wang, et al., 2023	#VALUE!	#VALUE!	#VALUE!	#VALUE!	#VALUE!	#VALUE!
Makan, H, et al., 2023	#VALUE!	#VALUE!	#VALUE!	#VALUE!	#VALUE!	#VALUE!
Siobhan Bourke, et al., 2023	#VALUE!	#VALUE!	#VALUE!	#VALUE!	#VALUE!	#VALUE!
Bridve Sivakumar, et al., 2023	#VALUE!	#VALUE!	#VALUE!	#VALUE!	#VALUE!	#VALUE!
Suguru Shimokihara, et al., 2023	#VALUE!	#VALUE!	#VALUE!	#VALUE!	#VALUE!	#VALUE!
Sarah Payne Riches, et al., 2024	#VALUE!	#VALUE!	#VALUE!	#VALUE!	#VALUE!	#VALUE!
Kazrin Ahmad, et al., 2024	#VALUE!	#VALUE!	#VALUE!	#VALUE!	#VALUE!	#VALUE!
Rahul Mittal, et al., 2024	#VALUE!	#VALUE!	#VALUE!	#VALUE!	#VALUE!	#VALUE!
